# Supplementary material for: Parental knowledge, vaccine hesitancy, and practices regarding seasonal influenza vaccination for preschool-aged children in Shenzhen, China: Insights from a cross-sectional survey
Source: PLoS One. 2026 Jul 9;21(7):e0353478. doi: 10.1371/journal.pone.0353478 (PMC13349090; doi:10.1371/journal.pone.0353478)
Supplement: S1 Dataset — This file contains the de-identified dataset used for the analyses reported in this study. (XLSX) [file pone.0353478.s001.xlsx]

## Sheet: data
parent'sAge	Gender	Ethnic group	Marital status	Household registration	Education level	occupations	Monthly family income (RMB)	Number of children	Child’s age(years)	Child’s sex	Whether the child attends kindergarten	Self-assessment of child health status	City of previous vaccination of the child	Acquisition of vaccine knowledge from healthcare workers	Acquisition of vaccine knowledge from online media	Acquisition of vaccine knowledge from kindergartens	Acquisition of vaccine knowledge from relatives and friends	Parents’ knowledge scores on influenza and influenza vaccines	Parents’ practice scores for vaccination	Hesitancy score	hesitancy_status	Q1-table1: Excluding illness or allergy, have you ever postponed seasonal influenza vaccination for your child for other reasons?	Q2-table1:Excluding illness or allergy, have you ever declined seasonal influenza vaccination for your child for other reasons?	Q3-table1:Do you think it is acceptable for children to receive the seasonal influenza vaccine at the same time as other vaccines?	Q4-table1:Do you worry about the possibility of serious adverse reactions in your child following seasonal influenza vaccination?	Q5-table1:Do you worry that seasonal influenza vaccination may be unsafe every time your child receives it during childhood?	Q6-table1:Do you worry that seasonal influenza vaccination may not effectively protect your child against influenza?	Q7-table1:To what extent do you agree with having your child receive seasonal influenza vaccination according to the recommended immunization schedule?	Q8-table1:Do you think that children today receive more seasonal influenza vaccines than are actually needed?	Q9-table1:Do you think that receiving the seasonal influenza vaccine can protect against severe influenza or related complications?	Q10-table1:Do you think it is better for children to gain immunity by getting the illness rather than through seasonal influenza vaccination?	Q11-table1: If you have another child, would you be willing to have them vaccinated against influenza?	Q12-table1: In general, how hesitant are you about vaccinating your child against influenza?	Q13-table1:Do you trust the information on seasonal influenza vaccination provided by official authorities?	Q14-table1: Can you openly communicate your concerns about your child’s seasonal influenza vaccination with the healthcare provider?	Q15-table1:Overall, how would you rate your level of trust in the healthcare provider administering the seasonal influenza vaccine?	Q1-table2:Seasonal influenza is distinct from the common cold.	Q2-table2:Seasonal influenza poses severe health hazards to children.	Q3-table2:Awareness of seasonal influenza prevention measures.	Q4-table2:Seasonal influenza vaccination is recommended for children aged ≥6 months.	Q5-table2:Annual seasonal influenza vaccination is recommended for children.	Q6-table2:September to November is considered the optimal period for seasonal influenza vaccination.	Q1-table3:Parental vaccination within the past year.	Q2-table3:Parental influenza vaccination within the past year.	Q3-table3:Parents have ensured timely vaccination of their children according to the national immunization schedule.	Q4-table3:Parents have previously vaccinated their children with non–national immunization program vaccines.	Q5-table3:Parents have previously vaccinated their children against influenza.	Q6-table3:Parents have vaccinated their children against influenza within the past year.
＜35 years old	mother	Han	Married	Shenzhen	Bachelor's degree or above	Migrant or manual laborers	<10,000	1	3-5	girl	Yes	General or weak	Only Shenzhen city	Yes	Yes	Yes	No	5-6	3-4	7	No	No	No	Strongly agree/agree	Not very worried/not worried at all	Not very worried/not worried at all	Not very worried/not worried at all	8-10	Disagree/strongly disagree	Strongly agree/agree	Strongly agree/agree	Yes	Not very hesitant/ not hesitant at all	Strongly agree/agree	Strongly agree/agree	8-10	Yes	Yes	No	Yes	Yes	Yes	Yes	No	Yes	Yes	Yes	No
＜35 years old	mother	Han	Married	Other areas	Bachelor's degree or above	Employees of enterprises or public institutions	10,000-30,000	2	<3	girl	Yes	Health or good	Only Shenzhen city	Yes	No	No	No	3-4	0-2	37	No	No	No	Disagree/strongly disagree	Very worried/somewhat worried	Very worried/somewhat worried	Very worried/somewhat worried	8-10	Disagree/strongly disagree	Strongly agree/agree	Disagree/strongly disagree	Uncertain	Very hesitant/ somewhat hesitant	Strongly agree/agree	Strongly agree/agree	8-10	No	Yes	Yes	Yes	Yes	No	No	No	Yes	Yes	No	No
＜35 years old	father	Han	Married	Shenzhen	High school or lower	Migrant or manual laborers	10,000-30,000	2	3-5	girl	Yes	Health or good	Only Shenzhen city	Yes	No	Yes	No	5-6	3-4	23	No	No	No	Uncertain	Very worried/somewhat worried	Not very worried/not worried at all	Very worried/somewhat worried	8-10	Uncertain	Strongly agree/agree	Uncertain	Yes	Not very hesitant/ not hesitant at all	Strongly agree/agree	Strongly agree/agree	8-10	Yes	Yes	Yes	Yes	No	Yes	No	No	Yes	Yes	Yes	Yes
＜35 years old	mother	Han	Married	Shenzhen	High school or lower	Employees of enterprises or public institutions	10,000-30,000	1	3-5	girl	Yes	Health or good	Both Shenzhen city and other cities	Yes	Yes	Yes	No	5-6	3-4	0	No	No	No	Strongly agree/agree	Not very worried/not worried at all	Not very worried/not worried at all	Not very worried/not worried at all	8-10	Disagree/strongly disagree	Strongly agree/agree	Disagree/strongly disagree	Yes	Not very hesitant/ not hesitant at all	Strongly agree/agree	Strongly agree/agree	8-10	Yes	Yes	Yes	Yes	Yes	Yes	No	No	Yes	Yes	Yes	No
＜35 years old	mother	Han	Married	Shenzhen	High school or lower	Employees of enterprises or public institutions	10,000-30,000	1	3-5	girl	Yes	Health or good	Only Shenzhen city	Yes	Yes	Yes	No	5-6	3-4	40	No	No	No	Disagree/strongly disagree	Very worried/somewhat worried	Very worried/somewhat worried	Very worried/somewhat worried	8-10	Disagree/strongly disagree	Uncertain	Uncertain	Yes	Not very hesitant/ not hesitant at all	Disagree/strongly disagree	Strongly agree/agree	8-10	Yes	No	Yes	Yes	Yes	Yes	No	No	Yes	Yes	Yes	No
＜35 years old	mother	Han	Married	Other areas	Bachelor's degree or above	Employees of enterprises or public institutions	10,000-30,000	1	3-5	boy	Yes	Health or good	Both Shenzhen city and other cities	No	No	No	No	5-6	3-4	23	No	Yes	No	Uncertain	Very worried/somewhat worried	Uncertain	Uncertain	8-10	Disagree/strongly disagree	Strongly agree/agree	Disagree/strongly disagree	Yes	Not very hesitant/ not hesitant at all	Strongly agree/agree	Strongly agree/agree	8-10	Yes	Yes	Yes	Yes	Yes	Yes	No	No	Yes	Yes	Yes	Yes
＜35 years old	mother	Han	Married	Shenzhen	High school or lower	Unemployed or others	10,000-30,000	1	3-5	girl	Yes	Health or good	Both Shenzhen city and other cities	Yes	Yes	No	Yes	5-6	3-4	17	No	No	No	Disagree/strongly disagree	Not very worried/not worried at all	Uncertain	Very worried/somewhat worried	8-10	Disagree/strongly disagree	Strongly agree/agree	Disagree/strongly disagree	Yes	Not very hesitant/ not hesitant at all	Strongly agree/agree	Strongly agree/agree	8-10	Yes	Yes	Yes	Yes	Yes	No	No	No	Yes	Yes	Yes	No
＜35 years old	mother	Han	Married	Shenzhen	Bachelor's degree or above	Employees of enterprises or public institutions	<10,000	1	3-5	boy	Yes	Health or good	Only other cities	No	No	Yes	No	3-4	0-2	43	No	No	No	Disagree/strongly disagree	Very worried/somewhat worried	Very worried/somewhat worried	Very worried/somewhat worried	8-10	Disagree/strongly disagree	Uncertain	Strongly agree/agree	Yes	Not very hesitant/ not hesitant at all	Disagree/strongly disagree	Strongly agree/agree	8-10	No	Yes	Yes	No	Yes	No	No	No	Yes	Yes	No	No
＜35 years old	mother	Han	Married	Other areas	Bachelor's degree or above	Commercial and service sectors	10,000-30,000	2	<3	girl	Yes	Health or good	Only Shenzhen city	No	Yes	No	No	5-6	5-6	70	Yes	Yes	Yes	Strongly agree/agree	Very worried/somewhat worried	Very worried/somewhat worried	Very worried/somewhat worried	6-7	Disagree/strongly disagree	Uncertain	Strongly agree/agree	Uncertain	Very hesitant/ somewhat hesitant	Uncertain	Uncertain	0-5	Yes	Yes	Yes	Yes	Yes	Yes	Yes	Yes	Yes	Yes	Yes	No
＜35 years old	mother	Han	Married	Shenzhen	Bachelor's degree or above	Employees of enterprises or public institutions	≥30,000	1	3-5	girl	Yes	Health or good	Both Shenzhen city and other cities	Yes	Yes	Yes	Yes	5-6	3-4	20	No	No	No	Disagree/strongly disagree	Uncertain	Uncertain	Not very worried/not worried at all	8-10	Disagree/strongly disagree	Strongly agree/agree	Disagree/strongly disagree	Yes	Not very hesitant/ not hesitant at all	Strongly agree/agree	Disagree/strongly disagree	8-10	Yes	Yes	Yes	Yes	Yes	No	No	No	Yes	Yes	Yes	No
≥35 years old	mother	Han	Married	Other areas	Bachelor's degree or above	Employees of enterprises or public institutions	10,000-30,000	1	3-5	girl	Yes	Health or good	Only Shenzhen city	Yes	No	Yes	Yes	5-6	0-2	43	No	No	No	Disagree/strongly disagree	Very worried/somewhat worried	Very worried/somewhat worried	Very worried/somewhat worried	8-10	Disagree/strongly disagree	Strongly agree/agree	Strongly agree/agree	Yes	Very hesitant/ somewhat hesitant	Strongly agree/agree	Strongly agree/agree	6-7	Yes	Yes	Yes	Yes	Yes	No	No	No	Yes	Yes	No	No
＜35 years old	mother	Han	Married	Other areas	Bachelor's degree or above	Commercial and service sectors	10,000-30,000	2	<3	girl	Yes	Health or good	Only Shenzhen city	Yes	No	No	No	3-4	3-4	47	No	No	No	Disagree/strongly disagree	Very worried/somewhat worried	Very worried/somewhat worried	Uncertain	6-7	Uncertain	Uncertain	Uncertain	Uncertain	Uncertain	Uncertain	Strongly agree/agree	8-10	Yes	Yes	Yes	No	No	Yes	No	No	Yes	Yes	Yes	No
≥35 years old	mother	Han	Married	Other areas	Bachelor's degree or above	Commercial and service sectors	<10,000	1	3-5	boy	Yes	Health or good	Only Shenzhen city	Yes	No	No	No	5-6	0-2	17	No	Yes	Yes	Uncertain	Not very worried/not worried at all	Not very worried/not worried at all	Not very worried/not worried at all	8-10	Disagree/strongly disagree	Strongly agree/agree	Disagree/strongly disagree	Yes	Not very hesitant/ not hesitant at all	Strongly agree/agree	Strongly agree/agree	8-10	Yes	Yes	Yes	Yes	Yes	Yes	No	No	Yes	Yes	No	No
＜35 years old	mother	Han	Married	Other areas	High school or lower	Employees of enterprises or public institutions	10,000-30,000	1	3-5	boy	Yes	Health or good	Both Shenzhen city and other cities	Yes	No	No	No	5-6	3-4	23	No	No	No	Uncertain	Very worried/somewhat worried	Uncertain	Very worried/somewhat worried	8-10	Disagree/strongly disagree	Strongly agree/agree	Disagree/strongly disagree	Uncertain	Not very hesitant/ not hesitant at all	Strongly agree/agree	Strongly agree/agree	8-10	Yes	Yes	Yes	Yes	Yes	No	No	No	Yes	Yes	Yes	Yes
＜35 years old	mother	Han	Married	Shenzhen	High school or lower	Unemployed or others	10,000-30,000	2	<3	girl	Yes	Health or good	Both Shenzhen city and other cities	No	No	No	No	3-4	3-4	13	No	No	No	Uncertain	Not very worried/not worried at all	Not very worried/not worried at all	Not very worried/not worried at all	8-10	Disagree/strongly disagree	Uncertain	Strongly agree/agree	Yes	Not very hesitant/ not hesitant at all	Strongly agree/agree	Strongly agree/agree	8-10	No	Yes	Yes	Yes	Yes	No	No	No	Yes	Yes	Yes	No
≥35 years old	mother	Han	Married	Other areas	Bachelor's degree or above	Employees of enterprises or public institutions	10,000-30,000	1	3-5	boy	Yes	Health or good	Both Shenzhen city and other cities	Yes	Yes	Yes	No	5-6	3-4	27	No	Yes	No	Uncertain	Very worried/somewhat worried	Very worried/somewhat worried	Uncertain	8-10	Disagree/strongly disagree	Strongly agree/agree	Disagree/strongly disagree	Yes	Not very hesitant/ not hesitant at all	Strongly agree/agree	Strongly agree/agree	8-10	Yes	Yes	Yes	Yes	Yes	Yes	No	No	Yes	Yes	Yes	No
≥35 years old	mother	Han	Married	Other areas	Bachelor's degree or above	Employees of enterprises or public institutions	≥30,000	2	<3	boy	Yes	Health or good	Only Shenzhen city	Yes	No	No	No	5-6	3-4	13	No	No	No	Disagree/strongly disagree	Uncertain	Uncertain	Not very worried/not worried at all	8-10	Disagree/strongly disagree	Strongly agree/agree	Disagree/strongly disagree	Yes	Not very hesitant/ not hesitant at all	Strongly agree/agree	Strongly agree/agree	8-10	Yes	Yes	Yes	Yes	Yes	Yes	No	No	Yes	Yes	Yes	No
＜35 years old	mother	Han	Married	Shenzhen	Bachelor's degree or above	Commercial and service sectors	<10,000	1	3-5	girl	Yes	Health or good	Both Shenzhen city and other cities	Yes	No	Yes	No	5-6	3-4	37	No	Yes	Yes	Strongly agree/agree	Uncertain	Very worried/somewhat worried	Very worried/somewhat worried	8-10	Disagree/strongly disagree	Strongly agree/agree	Strongly agree/agree	Yes	Not very hesitant/ not hesitant at all	Strongly agree/agree	Strongly agree/agree	8-10	No	Yes	Yes	Yes	Yes	Yes	No	No	Yes	Yes	Yes	No
＜35 years old	mother	Han	Married	Other areas	Bachelor's degree or above	Employees of enterprises or public institutions	10,000-30,000	1	3-5	boy	Yes	Health or good	Only Shenzhen city	No	No	Yes	No	5-6	0-2	23	No	No	No	Uncertain	Very worried/somewhat worried	Very worried/somewhat worried	Very worried/somewhat worried	8-10	Disagree/strongly disagree	Strongly agree/agree	Disagree/strongly disagree	Yes	Not very hesitant/ not hesitant at all	Strongly agree/agree	Strongly agree/agree	8-10	Yes	Yes	Yes	Yes	Yes	Yes	No	No	No	Yes	Yes	No
＜35 years old	mother	Han	Married	Other areas	High school or lower	Employees of enterprises or public institutions	≥30,000	1	3-5	boy	Yes	Health or good	Only Shenzhen city	Yes	No	No	Yes	5-6	3-4	33	No	No	No	Uncertain	Very worried/somewhat worried	Very worried/somewhat worried	Very worried/somewhat worried	8-10	Disagree/strongly disagree	Strongly agree/agree	Uncertain	Uncertain	Uncertain	Strongly agree/agree	Strongly agree/agree	8-10	Yes	Yes	Yes	Yes	Yes	Yes	No	No	Yes	Yes	Yes	No
≥35 years old	father	Han	Married	Shenzhen	High school or lower	Employees of enterprises or public institutions	10,000-30,000	1	3-5	girl	Yes	General or weak	Both Shenzhen city and other cities	Yes	No	No	Yes	3-4	3-4	20	No	No	No	Uncertain	Very worried/somewhat worried	Very worried/somewhat worried	Uncertain	8-10	Disagree/strongly disagree	Strongly agree/agree	Disagree/strongly disagree	Yes	Not very hesitant/ not hesitant at all	Strongly agree/agree	Strongly agree/agree	8-10	No	Yes	Yes	Yes	Yes	No	No	No	Yes	Yes	Yes	Yes
＜35 years old	mother	Han	Married	Shenzhen	High school or lower	Commercial and service sectors	<10,000	1	3-5	boy	Yes	Health or good	Only Shenzhen city	No	No	No	No	5-6	3-4	4	No	Not sure	No	Strongly agree/agree	Not very worried/not worried at all	Not very worried/not worried at all	Not very worried/not worried at all	8-10	Disagree/strongly disagree	Strongly agree/agree	Uncertain	Yes	Not very hesitant/ not hesitant at all	Strongly agree/agree	Strongly agree/agree	8-10	Yes	Yes	Yes	Yes	Yes	No	No	No	Yes	Yes	Yes	Yes
≥35 years old	father	Han	Married	Other areas	High school or lower	Employees of enterprises or public institutions	<10,000	1	3-5	girl	Yes	Health or good	Both Shenzhen city and other cities	No	No	Yes	No	3-4	0-2	63	Yes	No	No	Disagree/strongly disagree	Very worried/somewhat worried	Very worried/somewhat worried	Very worried/somewhat worried	0-5	Uncertain	Uncertain	Strongly agree/agree	No	Very hesitant/ somewhat hesitant	Strongly agree/agree	Strongly agree/agree	6-7	Yes	Yes	Yes	Yes	No	No	No	No	Yes	No	No	No
＜35 years old	mother	Han	Married	Other areas	Bachelor's degree or above	Migrant or manual laborers	10,000-30,000	1	3-5	girl	Yes	Health or good	Only Shenzhen city	Yes	Yes	Yes	Yes	5-6	5-6	3	No	No	No	Uncertain	Not very worried/not worried at all	Not very worried/not worried at all	Not very worried/not worried at all	8-10	Disagree/strongly disagree	Strongly agree/agree	Disagree/strongly disagree	Yes	Not very hesitant/ not hesitant at all	Strongly agree/agree	Strongly agree/agree	8-10	Yes	Yes	Yes	Yes	Yes	Yes	Yes	Yes	Yes	Yes	Yes	Yes
＜35 years old	mother	Han	Married	Other areas	Bachelor's degree or above	Employees of enterprises or public institutions	10,000-30,000	1	3-5	boy	Yes	Health or good	Only Shenzhen city	Yes	No	No	No	5-6	0-2	13	No	No	No	Disagree/strongly disagree	Not very worried/not worried at all	Not very worried/not worried at all	Not very worried/not worried at all	8-10	Disagree/strongly disagree	Uncertain	Disagree/strongly disagree	Uncertain	Not very hesitant/ not hesitant at all	Strongly agree/agree	Strongly agree/agree	8-10	Yes	Yes	Yes	Yes	Yes	No	No	No	Yes	Yes	No	No
＜35 years old	mother	Han	Married	Shenzhen	High school or lower	Commercial and service sectors	10,000-30,000	2	<3	boy	Yes	Health or good	Only Shenzhen city	Yes	No	No	No	5-6	3-4	20	No	No	No	Strongly agree/agree	Very worried/somewhat worried	Not very worried/not worried at all	Very worried/somewhat worried	8-10	Disagree/strongly disagree	Strongly agree/agree	Strongly agree/agree	Yes	Not very hesitant/ not hesitant at all	Strongly agree/agree	Strongly agree/agree	8-10	Yes	Yes	Yes	Yes	Yes	No	No	No	Yes	Yes	Yes	No
＜35 years old	mother	Han	Married	Shenzhen	Bachelor's degree or above	Migrant or manual laborers	10,000-30,000	1	<3	girl	No	Health or good	Both Shenzhen city and other cities	Yes	No	No	No	5-6	0-2	23	No	Yes	No	Disagree/strongly disagree	Very worried/somewhat worried	Not very worried/not worried at all	Uncertain	8-10	Disagree/strongly disagree	Strongly agree/agree	Disagree/strongly disagree	Yes	Not very hesitant/ not hesitant at all	Strongly agree/agree	Strongly agree/agree	8-10	Yes	Yes	Yes	Yes	Yes	Yes	No	No	Yes	Yes	No	No
＜35 years old	mother	Han	Married	Shenzhen	High school or lower	Commercial and service sectors	10,000-30,000	1	3-5	girl	Yes	Health or good	Only Shenzhen city	Yes	Yes	No	No	5-6	3-4	40	No	No	No	Disagree/strongly disagree	Very worried/somewhat worried	Uncertain	Very worried/somewhat worried	0-5	Uncertain	Strongly agree/agree	Uncertain	Uncertain	Not very hesitant/ not hesitant at all	Strongly agree/agree	Strongly agree/agree	8-10	Yes	Yes	Yes	Yes	No	Yes	No	No	Yes	Yes	Yes	No
＜35 years old	mother	Han	Married	Shenzhen	High school or lower	Migrant or manual laborers	<10,000	2	3-5	girl	Yes	Health or good	Only other cities	Yes	No	No	No	3-4	3-4	21	No	Not sure	No	Uncertain	Very worried/somewhat worried	Uncertain	Uncertain	8-10	Disagree/strongly disagree	Strongly agree/agree	Uncertain	Yes	Not very hesitant/ not hesitant at all	Strongly agree/agree	Strongly agree/agree	8-10	Yes	Yes	Yes	No	Yes	No	No	No	Yes	Yes	Yes	No
≥35 years old	mother	Han	Married	Other areas	Bachelor's degree or above	Employees of enterprises or public institutions	<10,000	1	3-5	boy	Yes	Health or good	Only Shenzhen city	Yes	No	Yes	No	5-6	0-2	27	No	No	No	Strongly agree/agree	Very worried/somewhat worried	Very worried/somewhat worried	Very worried/somewhat worried	8-10	Disagree/strongly disagree	Strongly agree/agree	Strongly agree/agree	Yes	Not very hesitant/ not hesitant at all	Strongly agree/agree	Strongly agree/agree	8-10	Yes	Yes	Yes	Yes	Yes	Yes	No	No	Yes	No	No	No
＜35 years old	mother	Han	Married	Shenzhen	High school or lower	Unemployed or others	<10,000	1	<3	girl	No	Health or good	Only Shenzhen city	Yes	No	No	No	0-2	0-2	37	No	No	No	Strongly agree/agree	Very worried/somewhat worried	Uncertain	Uncertain	0-5	Uncertain	Uncertain	Disagree/strongly disagree	Uncertain	Uncertain	Uncertain	Strongly agree/agree	8-10	No	No	No	No	No	No	No	No	Yes	No	No	No
＜35 years old	mother	Han	Married	Shenzhen	Bachelor's degree or above	Migrant or manual laborers	<10,000	2	3-5	boy	Yes	Health or good	Only Shenzhen city	Yes	No	Yes	No	5-6	0-2	40	No	Yes	No	Strongly agree/agree	Very worried/somewhat worried	Very worried/somewhat worried	Very worried/somewhat worried	8-10	Disagree/strongly disagree	Strongly agree/agree	Strongly agree/agree	Yes	Very hesitant/ somewhat hesitant	Strongly agree/agree	Strongly agree/agree	8-10	Yes	Yes	Yes	Yes	Yes	Yes	No	No	Yes	No	No	No
≥35 years old	mother	Han	Married	Shenzhen	High school or lower	Commercial and service sectors	<10,000	2	<3	boy	Yes	Health or good	Both Shenzhen city and other cities	Yes	No	No	No	3-4	0-2	69	Yes	Not sure	Not sure	Disagree/strongly disagree	Very worried/somewhat worried	Very worried/somewhat worried	Very worried/somewhat worried	0-5	Strongly agree/agree	Uncertain	Uncertain	No	Very hesitant/ somewhat hesitant	Strongly agree/agree	Strongly agree/agree	8-10	Yes	No	Yes	Yes	No	Yes	No	No	Yes	Yes	No	No
＜35 years old	mother	Han	Married	Shenzhen	High school or lower	Employees of enterprises or public institutions	<10,000	2	3-5	boy	Yes	Health or good	Both Shenzhen city and other cities	Yes	No	No	No	5-6	3-4	20	No	Yes	No	Strongly agree/agree	Very worried/somewhat worried	Uncertain	Uncertain	8-10	Disagree/strongly disagree	Strongly agree/agree	Disagree/strongly disagree	Yes	Not very hesitant/ not hesitant at all	Strongly agree/agree	Strongly agree/agree	8-10	Yes	Yes	Yes	Yes	Yes	No	No	No	Yes	Yes	Yes	Yes
≥35 years old	father	Han	Married	Other areas	Bachelor's degree or above	Commercial and service sectors	10,000-30,000	1	3-5	girl	Yes	Health or good	Only Shenzhen city	Yes	Yes	Yes	Yes	5-6	0-2	30	No	No	No	Strongly agree/agree	Very worried/somewhat worried	Very worried/somewhat worried	Very worried/somewhat worried	6-7	Disagree/strongly disagree	Strongly agree/agree	Disagree/strongly disagree	Uncertain	Uncertain	Strongly agree/agree	Strongly agree/agree	8-10	Yes	Yes	Yes	Yes	Yes	Yes	No	No	Yes	Yes	No	No
≥35 years old	mother	Han	Married	Shenzhen	Bachelor's degree or above	Migrant or manual laborers	10,000-30,000	1	3-5	boy	Yes	Health or good	Only Shenzhen city	Yes	No	Yes	No	5-6	3-4	37	No	No	No	Disagree/strongly disagree	Very worried/somewhat worried	Very worried/somewhat worried	Very worried/somewhat worried	8-10	Disagree/strongly disagree	Strongly agree/agree	Disagree/strongly disagree	Uncertain	Very hesitant/ somewhat hesitant	Strongly agree/agree	Strongly agree/agree	8-10	Yes	Yes	Yes	Yes	Yes	No	No	No	Yes	Yes	Yes	Yes
＜35 years old	mother	Han	Married	Other areas	Bachelor's degree or above	Migrant or manual laborers	10,000-30,000	2	<3	girl	Yes	Health or good	Both Shenzhen city and other cities	Yes	No	No	Yes	5-6	0-2	30	No	Yes	No	Uncertain	Very worried/somewhat worried	Uncertain	Very worried/somewhat worried	8-10	Disagree/strongly disagree	Strongly agree/agree	Disagree/strongly disagree	Uncertain	Not very hesitant/ not hesitant at all	Strongly agree/agree	Strongly agree/agree	8-10	Yes	Yes	Yes	Yes	Yes	Yes	No	No	Yes	Yes	No	No
≥35 years old	mother	Han	Married	Shenzhen	Bachelor's degree or above	Unemployed or others	<10,000	1	3-5	girl	Yes	Health or good	Both Shenzhen city and other cities	No	No	Yes	No	3-4	0-2	54	Yes	Not sure	Not sure	Disagree/strongly disagree	Very worried/somewhat worried	Very worried/somewhat worried	Very worried/somewhat worried	8-10	Uncertain	Uncertain	Uncertain	Uncertain	Very hesitant/ somewhat hesitant	Strongly agree/agree	Strongly agree/agree	8-10	Yes	Yes	Yes	No	No	No	No	No	Yes	Yes	No	No
＜35 years old	mother	Han	Married	Other areas	Bachelor's degree or above	Employees of enterprises or public institutions	10,000-30,000	1	3-5	girl	Yes	Health or good	Only Shenzhen city	Yes	Yes	Yes	Yes	3-4	0-2	47	No	Yes	Yes	Uncertain	Very worried/somewhat worried	Very worried/somewhat worried	Very worried/somewhat worried	8-10	Disagree/strongly disagree	Strongly agree/agree	Uncertain	Yes	Very hesitant/ somewhat hesitant	Strongly agree/agree	Strongly agree/agree	8-10	Yes	Yes	Yes	No	Yes	No	No	No	Yes	Yes	No	No
＜35 years old	mother	Han	Married	Shenzhen	Bachelor's degree or above	Commercial and service sectors	<10,000	2	<3	boy	Yes	Health or good	Only Shenzhen city	Yes	No	Yes	No	3-4	3-4	47	No	Yes	Yes	Strongly agree/agree	Very worried/somewhat worried	Very worried/somewhat worried	Very worried/somewhat worried	8-10	Uncertain	Strongly agree/agree	Strongly agree/agree	Yes	Not very hesitant/ not hesitant at all	Uncertain	Strongly agree/agree	8-10	Yes	Yes	Yes	Yes	No	No	No	No	Yes	Yes	Yes	No
＜35 years old	mother	Han	Married	Other areas	Bachelor's degree or above	Commercial and service sectors	10,000-30,000	2	<3	boy	Yes	Health or good	Only Shenzhen city	Yes	Yes	No	Yes	0-2	3-4	37	No	No	No	Uncertain	Very worried/somewhat worried	Very worried/somewhat worried	Uncertain	8-10	Uncertain	Uncertain	Uncertain	Yes	Not very hesitant/ not hesitant at all	Strongly agree/agree	Strongly agree/agree	0-5	No	No	Yes	Yes	No	No	No	No	Yes	Yes	Yes	Yes
≥35 years old	mother	Han	Married	Shenzhen	High school or lower	Migrant or manual laborers	<10,000	1	3-5	girl	Yes	Health or good	Both Shenzhen city and other cities	No	No	No	No	5-6	3-4	33	No	No	No	Disagree/strongly disagree	Very worried/somewhat worried	Very worried/somewhat worried	Very worried/somewhat worried	8-10	Disagree/strongly disagree	Uncertain	Disagree/strongly disagree	Yes	Not very hesitant/ not hesitant at all	Uncertain	Strongly agree/agree	8-10	Yes	Yes	Yes	No	Yes	Yes	Yes	No	Yes	Yes	Yes	No
≥35 years old	mother	Han	Married	Other areas	High school or lower	Employees of enterprises or public institutions	10,000-30,000	1	3-5	girl	Yes	Health or good	Only Shenzhen city	Yes	No	Yes	No	5-6	3-4	27	No	No	No	Strongly agree/agree	Very worried/somewhat worried	Uncertain	Uncertain	6-7	Disagree/strongly disagree	Strongly agree/agree	Uncertain	Uncertain	Not very hesitant/ not hesitant at all	Strongly agree/agree	Strongly agree/agree	6-7	Yes	Yes	Yes	Yes	Yes	Yes	No	No	Yes	Yes	Yes	No
≥35 years old	mother	Han	Married	Other areas	High school or lower	Unemployed or others	10,000-30,000	1	3-5	girl	Yes	Health or good	Only Shenzhen city	Yes	No	No	No	5-6	5-6	10	No	No	No	Uncertain	Not very worried/not worried at all	Not very worried/not worried at all	Very worried/somewhat worried	8-10	Disagree/strongly disagree	Strongly agree/agree	Disagree/strongly disagree	Yes	Not very hesitant/ not hesitant at all	Strongly agree/agree	Strongly agree/agree	8-10	Yes	Yes	Yes	Yes	Yes	Yes	Yes	Yes	Yes	Yes	Yes	Yes
≥35 years old	mother	Han	Others	Shenzhen	High school or lower	Unemployed or others	<10,000	1	3-5	boy	Yes	Health or good	Only Shenzhen city	Yes	No	No	No	5-6	3-4	33	No	Yes	No	Strongly agree/agree	Very worried/somewhat worried	Very worried/somewhat worried	Very worried/somewhat worried	8-10	Disagree/strongly disagree	Strongly agree/agree	Strongly agree/agree	Yes	Not very hesitant/ not hesitant at all	Strongly agree/agree	Strongly agree/agree	8-10	Yes	Yes	Yes	Yes	Yes	Yes	No	No	Yes	Yes	Yes	No
＜35 years old	mother	Han	Married	Other areas	Bachelor's degree or above	Employees of enterprises or public institutions	10,000-30,000	2	3-5	girl	Yes	Health or good	Both Shenzhen city and other cities	Yes	No	Yes	No	5-6	0-2	32	No	Not sure	No	Strongly agree/agree	Very worried/somewhat worried	Very worried/somewhat worried	Very worried/somewhat worried	8-10	Disagree/strongly disagree	Uncertain	Uncertain	Yes	Uncertain	Strongly agree/agree	Strongly agree/agree	8-10	Yes	Yes	Yes	No	Yes	Yes	No	No	Yes	No	No	No
＜35 years old	mother	Han	Married	Shenzhen	High school or lower	Unemployed or others	<10,000	2	<3	girl	Yes	Health or good	Both Shenzhen city and other cities	No	No	No	No	5-6	3-4	40	No	No	No	Disagree/strongly disagree	Very worried/somewhat worried	Very worried/somewhat worried	Very worried/somewhat worried	8-10	Disagree/strongly disagree	Uncertain	Uncertain	Yes	Very hesitant/ somewhat hesitant	Strongly agree/agree	Strongly agree/agree	8-10	Yes	Yes	Yes	Yes	Yes	Yes	No	No	Yes	Yes	Yes	No
＜35 years old	mother	Han	Married	Shenzhen	High school or lower	Unemployed or others	<10,000	≥3	<3	girl	Yes	Health or good	Both Shenzhen city and other cities	No	No	No	No	3-4	3-4	47	No	No	Yes	Uncertain	Very worried/somewhat worried	Very worried/somewhat worried	Very worried/somewhat worried	8-10	Uncertain	Uncertain	Disagree/strongly disagree	Uncertain	Uncertain	Uncertain	Strongly agree/agree	8-10	No	Yes	Yes	Yes	No	No	No	No	Yes	Yes	Yes	No
＜35 years old	mother	Han	Married	Shenzhen	Bachelor's degree or above	Unemployed or others	≥30,000	1	3-5	boy	Yes	Health or good	Only Shenzhen city	Yes	No	No	No	5-6	3-4	10	No	No	No	Uncertain	Uncertain	Uncertain	Not very worried/not worried at all	8-10	Disagree/strongly disagree	Strongly agree/agree	Disagree/strongly disagree	Yes	Not very hesitant/ not hesitant at all	Strongly agree/agree	Strongly agree/agree	8-10	Yes	Yes	Yes	Yes	Yes	No	No	No	Yes	Yes	Yes	Yes
＜35 years old	mother	Han	Married	Shenzhen	Bachelor's degree or above	Unemployed or others	<10,000	2	<3	boy	Yes	Health or good	Only Shenzhen city	No	No	No	Yes	3-4	0-2	47	No	No	No	Disagree/strongly disagree	Very worried/somewhat worried	Not very worried/not worried at all	Uncertain	0-5	Uncertain	Uncertain	Uncertain	Uncertain	Uncertain	Uncertain	Strongly agree/agree	6-7	No	Yes	Yes	Yes	No	No	No	No	Yes	Yes	No	No
＜35 years old	mother	Han	Married	Shenzhen	Bachelor's degree or above	Employees of enterprises or public institutions	10,000-30,000	1	3-5	boy	Yes	Health or good	Both Shenzhen city and other cities	No	No	No	No	5-6	0-2	10	No	No	No	Uncertain	Very worried/somewhat worried	Not very worried/not worried at all	Not very worried/not worried at all	8-10	Disagree/strongly disagree	Strongly agree/agree	Disagree/strongly disagree	Yes	Not very hesitant/ not hesitant at all	Strongly agree/agree	Strongly agree/agree	8-10	Yes	Yes	Yes	Yes	Yes	Yes	No	No	Yes	Yes	No	No
＜35 years old	mother	Han	Married	Shenzhen	High school or lower	Unemployed or others	10,000-30,000	1	<3	boy	Yes	Health or good	Only Shenzhen city	Yes	No	No	No	5-6	0-2	12	No	Not sure	Not sure	Strongly agree/agree	Not very worried/not worried at all	Not very worried/not worried at all	Not very worried/not worried at all	8-10	Disagree/strongly disagree	Strongly agree/agree	Strongly agree/agree	Yes	Not very hesitant/ not hesitant at all	Uncertain	Strongly agree/agree	8-10	Yes	Yes	Yes	No	Yes	Yes	No	No	Yes	No	No	No
＜35 years old	mother	Han	Married	Shenzhen	High school or lower	Commercial and service sectors	10,000-30,000	1	3-5	boy	Yes	Health or good	Both Shenzhen city and other cities	No	No	No	No	5-6	3-4	30	No	Yes	No	Uncertain	Very worried/somewhat worried	Very worried/somewhat worried	Not very worried/not worried at all	8-10	Disagree/strongly disagree	Strongly agree/agree	Strongly agree/agree	Yes	Not very hesitant/ not hesitant at all	Strongly agree/agree	Strongly agree/agree	8-10	Yes	Yes	Yes	Yes	Yes	Yes	No	No	Yes	Yes	Yes	No
≥35 years old	mother	Han	Married	Shenzhen	High school or lower	Migrant or manual laborers	<10,000	1	3-5	girl	Yes	Health or good	Both Shenzhen city and other cities	Yes	No	Yes	No	5-6	3-4	47	No	Yes	Yes	Uncertain	Uncertain	Uncertain	Uncertain	0-5	Disagree/strongly disagree	Uncertain	Strongly agree/agree	Yes	Uncertain	Strongly agree/agree	Strongly agree/agree	8-10	Yes	Yes	Yes	Yes	Yes	Yes	No	No	Yes	Yes	Yes	No
＜35 years old	mother	Han	Married	Other areas	Bachelor's degree or above	Employees of enterprises or public institutions	10,000-30,000	1	3-5	boy	Yes	Health or good	Both Shenzhen city and other cities	Yes	No	Yes	No	5-6	3-4	33	No	Yes	No	Strongly agree/agree	Very worried/somewhat worried	Very worried/somewhat worried	Very worried/somewhat worried	8-10	Disagree/strongly disagree	Strongly agree/agree	Strongly agree/agree	Yes	Not very hesitant/ not hesitant at all	Strongly agree/agree	Strongly agree/agree	8-10	Yes	Yes	Yes	Yes	Yes	No	No	No	Yes	Yes	Yes	Yes
＜35 years old	mother	Han	Married	Other areas	Bachelor's degree or above	Employees of enterprises or public institutions	<10,000	1	<3	boy	Yes	Health or good	Only Shenzhen city	No	No	Yes	No	3-4	3-4	46	No	Not sure	Not sure	Uncertain	Very worried/somewhat worried	Very worried/somewhat worried	Very worried/somewhat worried	8-10	Disagree/strongly disagree	Uncertain	Uncertain	Uncertain	Very hesitant/ somewhat hesitant	Strongly agree/agree	Strongly agree/agree	8-10	No	Yes	Yes	Yes	Yes	No	Yes	Yes	Yes	Yes	No	No
＜35 years old	father	Han	Others	Shenzhen	High school or lower	Commercial and service sectors	<10,000	1	3-5	boy	Yes	Health or good	Only Shenzhen city	No	No	No	No	5-6	3-4	40	No	Yes	No	Disagree/strongly disagree	Very worried/somewhat worried	Very worried/somewhat worried	Very worried/somewhat worried	8-10	Strongly agree/agree	Strongly agree/agree	Disagree/strongly disagree	Yes	Not very hesitant/ not hesitant at all	Strongly agree/agree	Strongly agree/agree	8-10	Yes	Yes	Yes	Yes	No	Yes	No	No	Yes	Yes	Yes	Yes
＜35 years old	mother	Han	Married	Other areas	Bachelor's degree or above	Commercial and service sectors	≥30,000	1	3-5	girl	Yes	Health or good	Only Shenzhen city	Yes	No	Yes	No	5-6	3-4	47	No	Yes	Yes	Uncertain	Uncertain	Uncertain	Uncertain	0-5	Uncertain	Uncertain	Disagree/strongly disagree	Uncertain	Not very hesitant/ not hesitant at all	Strongly agree/agree	Strongly agree/agree	6-7	Yes	Yes	Yes	Yes	No	Yes	No	No	Yes	Yes	Yes	Yes
＜35 years old	mother	Han	Married	Shenzhen	High school or lower	Unemployed or others	10,000-30,000	1	3-5	girl	Yes	Health or good	Only Shenzhen city	No	No	No	No	5-6	3-4	20	No	No	No	Uncertain	Very worried/somewhat worried	Very worried/somewhat worried	Uncertain	8-10	Disagree/strongly disagree	Strongly agree/agree	Disagree/strongly disagree	Yes	Not very hesitant/ not hesitant at all	Strongly agree/agree	Strongly agree/agree	8-10	Yes	Yes	Yes	Yes	Yes	Yes	No	No	Yes	Yes	Yes	No
＜35 years old	father	Han	Married	Shenzhen	High school or lower	Commercial and service sectors	10,000-30,000	2	<3	boy	Yes	Health or good	Only Shenzhen city	Yes	No	No	No	3-4	3-4	23	No	No	No	Uncertain	Very worried/somewhat worried	Very worried/somewhat worried	Very worried/somewhat worried	8-10	Disagree/strongly disagree	Strongly agree/agree	Disagree/strongly disagree	Yes	Not very hesitant/ not hesitant at all	Strongly agree/agree	Strongly agree/agree	8-10	Yes	Yes	Yes	No	Yes	No	No	No	Yes	Yes	Yes	No
＜35 years old	mother	Han	Married	Shenzhen	High school or lower	Unemployed or others	<10,000	1	3-5	boy	Yes	Health or good	Both Shenzhen city and other cities	Yes	Yes	No	No	5-6	3-4	37	No	Yes	No	Strongly agree/agree	Very worried/somewhat worried	Very worried/somewhat worried	Very worried/somewhat worried	8-10	Disagree/strongly disagree	Strongly agree/agree	Strongly agree/agree	Yes	Uncertain	Strongly agree/agree	Strongly agree/agree	8-10	Yes	Yes	Yes	Yes	Yes	Yes	No	No	Yes	Yes	Yes	No
＜35 years old	mother	Han	Married	Other areas	Bachelor's degree or above	Employees of enterprises or public institutions	≥30,000	1	3-5	boy	Yes	Health or good	Both Shenzhen city and other cities	Yes	Yes	Yes	No	3-4	3-4	17	No	No	No	Uncertain	Uncertain	Not very worried/not worried at all	Uncertain	8-10	Disagree/strongly disagree	Strongly agree/agree	Strongly agree/agree	Yes	Not very hesitant/ not hesitant at all	Strongly agree/agree	Strongly agree/agree	8-10	No	Yes	Yes	Yes	Yes	No	Yes	No	Yes	Yes	Yes	No
＜35 years old	father	Han	Married	Other areas	Bachelor's degree or above	Employees of enterprises or public institutions	10,000-30,000	1	3-5	boy	Yes	Health or good	Both Shenzhen city and other cities	Yes	No	No	No	5-6	0-2	63	Yes	Yes	Yes	Uncertain	Very worried/somewhat worried	Very worried/somewhat worried	Very worried/somewhat worried	8-10	Strongly agree/agree	Disagree/strongly disagree	Uncertain	Uncertain	Very hesitant/ somewhat hesitant	Strongly agree/agree	Strongly agree/agree	8-10	Yes	Yes	Yes	Yes	No	Yes	No	No	No	No	No	No
＜35 years old	mother	Han	Married	Shenzhen	Bachelor's degree or above	Employees of enterprises or public institutions	10,000-30,000	1	3-5	boy	Yes	General or weak	Both Shenzhen city and other cities	No	No	No	No	5-6	3-4	7	No	No	No	Uncertain	Not very worried/not worried at all	Not very worried/not worried at all	Not very worried/not worried at all	8-10	Disagree/strongly disagree	Strongly agree/agree	Uncertain	Yes	Not very hesitant/ not hesitant at all	Strongly agree/agree	Strongly agree/agree	8-10	Yes	Yes	Yes	Yes	Yes	Yes	No	No	Yes	Yes	Yes	No
＜35 years old	mother	Han	Married	Other areas	Bachelor's degree or above	Employees of enterprises or public institutions	10,000-30,000	1	3-5	girl	Yes	Health or good	Only Shenzhen city	No	No	No	No	5-6	3-4	3	No	No	No	Uncertain	Not very worried/not worried at all	Not very worried/not worried at all	Not very worried/not worried at all	8-10	Disagree/strongly disagree	Strongly agree/agree	Disagree/strongly disagree	Yes	Not very hesitant/ not hesitant at all	Strongly agree/agree	Strongly agree/agree	8-10	Yes	Yes	Yes	Yes	Yes	Yes	No	No	Yes	Yes	Yes	Yes
＜35 years old	mother	Han	Married	Other areas	Bachelor's degree or above	Employees of enterprises or public institutions	10,000-30,000	2	<3	girl	Yes	Health or good	Both Shenzhen city and other cities	Yes	Yes	No	No	5-6	5-6	0	No	No	No	Strongly agree/agree	Not very worried/not worried at all	Not very worried/not worried at all	Not very worried/not worried at all	8-10	Disagree/strongly disagree	Strongly agree/agree	Disagree/strongly disagree	Yes	Not very hesitant/ not hesitant at all	Strongly agree/agree	Strongly agree/agree	8-10	Yes	Yes	Yes	Yes	Yes	Yes	Yes	Yes	Yes	Yes	Yes	Yes
≥35 years old	mother	Others	Married	Other areas	Bachelor's degree or above	Employees of enterprises or public institutions	<10,000	1	3-5	girl	Yes	Health or good	Only Shenzhen city	Yes	No	Yes	No	5-6	3-4	27	No	Yes	No	Uncertain	Uncertain	Uncertain	Uncertain	8-10	Disagree/strongly disagree	Uncertain	Uncertain	Yes	Not very hesitant/ not hesitant at all	Strongly agree/agree	Strongly agree/agree	8-10	Yes	Yes	Yes	Yes	Yes	Yes	No	No	Yes	Yes	Yes	No
＜35 years old	father	Han	Married	Other areas	Bachelor's degree or above	Employees of enterprises or public institutions	10,000-30,000	1	3-5	girl	Yes	Health or good	Only Shenzhen city	Yes	No	Yes	No	5-6	5-6	0	No	No	No	Strongly agree/agree	Not very worried/not worried at all	Not very worried/not worried at all	Not very worried/not worried at all	8-10	Disagree/strongly disagree	Strongly agree/agree	Disagree/strongly disagree	Yes	Not very hesitant/ not hesitant at all	Strongly agree/agree	Strongly agree/agree	8-10	Yes	Yes	Yes	Yes	Yes	Yes	Yes	Yes	Yes	Yes	Yes	No
≥35 years old	father	Han	Married	Other areas	Bachelor's degree or above	Employees of enterprises or public institutions	<10,000	1	3-5	girl	Yes	Health or good	Only Shenzhen city	Yes	Yes	Yes	No	5-6	3-4	20	No	Yes	No	Uncertain	Uncertain	Uncertain	Not very worried/not worried at all	8-10	Disagree/strongly disagree	Strongly agree/agree	Uncertain	Yes	Not very hesitant/ not hesitant at all	Strongly agree/agree	Strongly agree/agree	8-10	Yes	Yes	Yes	Yes	Yes	Yes	No	No	Yes	Yes	Yes	No
＜35 years old	mother	Han	Married	Other areas	Bachelor's degree or above	Employees of enterprises or public institutions	≥30,000	1	3-5	boy	Yes	Health or good	Only Shenzhen city	Yes	No	No	No	5-6	3-4	30	No	No	No	Uncertain	Very worried/somewhat worried	Very worried/somewhat worried	Uncertain	6-7	Disagree/strongly disagree	Strongly agree/agree	Uncertain	Yes	Not very hesitant/ not hesitant at all	Strongly agree/agree	Strongly agree/agree	6-7	Yes	Yes	Yes	Yes	Yes	Yes	No	No	Yes	Yes	Yes	No
＜35 years old	mother	Han	Married	Shenzhen	Bachelor's degree or above	Employees of enterprises or public institutions	10,000-30,000	1	3-5	boy	Yes	Health or good	Only Shenzhen city	Yes	Yes	Yes	Yes	5-6	0-2	43	No	Yes	Yes	Uncertain	Very worried/somewhat worried	Very worried/somewhat worried	Very worried/somewhat worried	8-10	Disagree/strongly disagree	Uncertain	Uncertain	Yes	Not very hesitant/ not hesitant at all	Strongly agree/agree	Strongly agree/agree	8-10	Yes	Yes	Yes	Yes	Yes	Yes	No	No	Yes	No	No	No
≥35 years old	mother	Han	Married	Shenzhen	High school or lower	Unemployed or others	<10,000	1	3-5	girl	Yes	Health or good	Only Shenzhen city	Yes	No	Yes	No	0-2	0-2	23	No	No	No	Uncertain	Very worried/somewhat worried	Very worried/somewhat worried	Not very worried/not worried at all	8-10	Uncertain	Uncertain	Disagree/strongly disagree	Yes	Not very hesitant/ not hesitant at all	Strongly agree/agree	Strongly agree/agree	8-10	Yes	No	Yes	No	No	No	No	No	Yes	No	No	No
＜35 years old	mother	Han	Married	Other areas	Bachelor's degree or above	Employees of enterprises or public institutions	10,000-30,000	1	3-5	girl	Yes	Health or good	Only Shenzhen city	Yes	No	Yes	No	5-6	0-2	37	No	Yes	No	Uncertain	Very worried/somewhat worried	Very worried/somewhat worried	Very worried/somewhat worried	8-10	Disagree/strongly disagree	Strongly agree/agree	Disagree/strongly disagree	Uncertain	Uncertain	Strongly agree/agree	Strongly agree/agree	8-10	Yes	Yes	Yes	Yes	Yes	No	No	No	Yes	Yes	No	No
＜35 years old	mother	Han	Married	Shenzhen	Bachelor's degree or above	Employees of enterprises or public institutions	<10,000	1	3-5	boy	Yes	Health or good	Only Shenzhen city	Yes	No	No	No	5-6	0-2	27	No	No	No	Uncertain	Very worried/somewhat worried	Very worried/somewhat worried	Uncertain	8-10	Disagree/strongly disagree	Strongly agree/agree	Strongly agree/agree	Yes	Not very hesitant/ not hesitant at all	Strongly agree/agree	Strongly agree/agree	8-10	Yes	Yes	Yes	Yes	Yes	Yes	Yes	No	Yes	No	No	No
＜35 years old	mother	Han	Married	Shenzhen	High school or lower	Unemployed or others	<10,000	1	3-5	boy	Yes	Health or good	Only Shenzhen city	Yes	No	No	No	3-4	3-4	19	No	Not sure	Not sure	Strongly agree/agree	Uncertain	Uncertain	Uncertain	8-10	Disagree/strongly disagree	Strongly agree/agree	Strongly agree/agree	Yes	Not very hesitant/ not hesitant at all	Strongly agree/agree	Strongly agree/agree	8-10	No	No	Yes	Yes	Yes	Yes	No	No	Yes	Yes	Yes	No
≥35 years old	mother	Han	Married	Other areas	Bachelor's degree or above	Employees of enterprises or public institutions	≥30,000	2	<3	boy	Yes	Health or good	Only Shenzhen city	Yes	No	No	No	5-6	3-4	27	No	No	No	Uncertain	Very worried/somewhat worried	Very worried/somewhat worried	Very worried/somewhat worried	8-10	Disagree/strongly disagree	Strongly agree/agree	Uncertain	Yes	Not very hesitant/ not hesitant at all	Strongly agree/agree	Strongly agree/agree	8-10	Yes	Yes	Yes	Yes	Yes	Yes	No	No	Yes	Yes	Yes	No
≥35 years old	father	Han	Married	Shenzhen	High school or lower	Commercial and service sectors	<10,000	1	3-5	girl	Yes	Health or good	Only Shenzhen city	Yes	No	Yes	No	5-6	3-4	33	No	No	No	Disagree/strongly disagree	Very worried/somewhat worried	Very worried/somewhat worried	Very worried/somewhat worried	8-10	Disagree/strongly disagree	Strongly agree/agree	Strongly agree/agree	Yes	Not very hesitant/ not hesitant at all	Strongly agree/agree	Strongly agree/agree	8-10	Yes	Yes	Yes	Yes	Yes	No	No	No	Yes	Yes	Yes	Yes
≥35 years old	mother	Han	Married	Other areas	Bachelor's degree or above	Employees of enterprises or public institutions	≥30,000	1	3-5	boy	Yes	Health or good	Only Shenzhen city	Yes	No	No	No	5-6	5-6	7	No	No	No	Strongly agree/agree	Not very worried/not worried at all	Not very worried/not worried at all	Not very worried/not worried at all	8-10	Disagree/strongly disagree	Strongly agree/agree	Strongly agree/agree	Yes	Not very hesitant/ not hesitant at all	Strongly agree/agree	Strongly agree/agree	8-10	Yes	Yes	Yes	Yes	Yes	Yes	Yes	No	Yes	Yes	Yes	Yes
＜35 years old	mother	Han	Married	Other areas	Bachelor's degree or above	Employees of enterprises or public institutions	<10,000	2	<3	girl	Yes	Health or good	Both Shenzhen city and other cities	Yes	No	No	Yes	3-4	3-4	23	No	No	No	Strongly agree/agree	Very worried/somewhat worried	Very worried/somewhat worried	Very worried/somewhat worried	8-10	Disagree/strongly disagree	Uncertain	Disagree/strongly disagree	Yes	Not very hesitant/ not hesitant at all	Strongly agree/agree	Strongly agree/agree	8-10	No	Yes	Yes	Yes	Yes	No	No	No	Yes	Yes	Yes	No
≥35 years old	mother	Han	Married	Shenzhen	Bachelor's degree or above	Employees of enterprises or public institutions	≥30,000	1	3-5	girl	Yes	Health or good	Both Shenzhen city and other cities	Yes	No	Yes	No	5-6	3-4	17	No	No	No	Uncertain	Uncertain	Uncertain	Uncertain	8-10	Disagree/strongly disagree	Strongly agree/agree	Uncertain	Yes	Not very hesitant/ not hesitant at all	Strongly agree/agree	Strongly agree/agree	8-10	No	Yes	Yes	Yes	Yes	Yes	No	No	Yes	Yes	Yes	No
＜35 years old	mother	Han	Married	Shenzhen	Bachelor's degree or above	Commercial and service sectors	10,000-30,000	2	<3	boy	No	Health or good	Both Shenzhen city and other cities	Yes	Yes	Yes	No	5-6	3-4	20	No	Yes	No	Uncertain	Very worried/somewhat worried	Not very worried/not worried at all	Not very worried/not worried at all	8-10	Disagree/strongly disagree	Strongly agree/agree	Uncertain	Yes	Not very hesitant/ not hesitant at all	Strongly agree/agree	Strongly agree/agree	8-10	Yes	Yes	Yes	Yes	Yes	No	No	No	Yes	Yes	Yes	Yes
＜35 years old	mother	Han	Married	Other areas	Bachelor's degree or above	Employees of enterprises or public institutions	≥30,000	2	3-5	boy	Yes	Health or good	Both Shenzhen city and other cities	No	No	No	No	5-6	3-4	3	No	No	No	Uncertain	Not very worried/not worried at all	Not very worried/not worried at all	Not very worried/not worried at all	8-10	Disagree/strongly disagree	Strongly agree/agree	Disagree/strongly disagree	Yes	Not very hesitant/ not hesitant at all	Strongly agree/agree	Strongly agree/agree	8-10	Yes	Yes	Yes	Yes	Yes	Yes	No	No	Yes	Yes	Yes	No
＜35 years old	mother	Han	Married	Other areas	Bachelor's degree or above	Employees of enterprises or public institutions	≥30,000	1	3-5	boy	Yes	Health or good	Both Shenzhen city and other cities	Yes	No	No	No	5-6	3-4	7	No	No	No	Strongly agree/agree	Not very worried/not worried at all	Not very worried/not worried at all	Uncertain	8-10	Disagree/strongly disagree	Strongly agree/agree	Disagree/strongly disagree	Uncertain	Not very hesitant/ not hesitant at all	Strongly agree/agree	Strongly agree/agree	8-10	Yes	Yes	Yes	Yes	Yes	Yes	No	No	Yes	Yes	Yes	Yes
≥35 years old	mother	Han	Married	Other areas	Bachelor's degree or above	Commercial and service sectors	10,000-30,000	1	3-5	boy	Yes	Health or good	Only Shenzhen city	Yes	No	No	No	5-6	3-4	27	No	No	No	Disagree/strongly disagree	Uncertain	Very worried/somewhat worried	Uncertain	8-10	Disagree/strongly disagree	Uncertain	Disagree/strongly disagree	Yes	Uncertain	Strongly agree/agree	Strongly agree/agree	8-10	Yes	No	Yes	Yes	Yes	Yes	No	No	Yes	Yes	Yes	No
＜35 years old	father	Han	Married	Shenzhen	High school or lower	Employees of enterprises or public institutions	<10,000	2	3-5	girl	Yes	Health or good	Both Shenzhen city and other cities	Yes	No	Yes	No	0-2	0-2	42	No	Not sure	Not sure	Uncertain	Uncertain	Uncertain	Uncertain	8-10	Uncertain	Uncertain	Uncertain	Uncertain	Uncertain	Uncertain	Uncertain	8-10	No	No	Yes	No	No	No	No	No	Yes	Yes	No	No
＜35 years old	mother	Han	Married	Shenzhen	High school or lower	Employees of enterprises or public institutions	<10,000	1	3-5	girl	Yes	Health or good	Both Shenzhen city and other cities	No	No	Yes	No	5-6	0-2	27	No	No	No	Uncertain	Very worried/somewhat worried	Very worried/somewhat worried	Very worried/somewhat worried	8-10	Disagree/strongly disagree	Uncertain	Disagree/strongly disagree	Yes	Not very hesitant/ not hesitant at all	Strongly agree/agree	Strongly agree/agree	8-10	Yes	Yes	Yes	Yes	Yes	Yes	No	No	Yes	No	No	No
≥35 years old	mother	Han	Married	Other areas	High school or lower	Unemployed or others	10,000-30,000	1	3-5	boy	Yes	Health or good	Only other cities	Yes	No	Yes	No	5-6	3-4	20	No	No	No	Uncertain	Uncertain	Uncertain	Not very worried/not worried at all	8-10	Disagree/strongly disagree	Strongly agree/agree	Strongly agree/agree	Yes	Not very hesitant/ not hesitant at all	Strongly agree/agree	Strongly agree/agree	6-7	Yes	Yes	Yes	Yes	Yes	No	No	No	Yes	Yes	Yes	No
＜35 years old	mother	Han	Married	Other areas	Bachelor's degree or above	Employees of enterprises or public institutions	10,000-30,000	1	3-5	boy	Yes	Health or good	Both Shenzhen city and other cities	Yes	No	Yes	Yes	5-6	0-2	23	No	No	No	Uncertain	Very worried/somewhat worried	Very worried/somewhat worried	Very worried/somewhat worried	8-10	Disagree/strongly disagree	Strongly agree/agree	Disagree/strongly disagree	Yes	Not very hesitant/ not hesitant at all	Strongly agree/agree	Strongly agree/agree	8-10	Yes	Yes	Yes	Yes	Yes	Yes	No	No	Yes	Yes	No	No
＜35 years old	mother	Han	Married	Other areas	Bachelor's degree or above	Employees of enterprises or public institutions	10,000-30,000	1	3-5	boy	Yes	General or weak	Only Shenzhen city	Yes	No	No	No	5-6	0-2	43	No	No	No	Disagree/strongly disagree	Very worried/somewhat worried	Uncertain	Very worried/somewhat worried	8-10	Strongly agree/agree	Strongly agree/agree	Uncertain	Uncertain	Very hesitant/ somewhat hesitant	Strongly agree/agree	Strongly agree/agree	8-10	Yes	Yes	Yes	Yes	No	Yes	No	No	Yes	No	No	No
＜35 years old	mother	Han	Married	Other areas	Bachelor's degree or above	Employees of enterprises or public institutions	≥30,000	1	3-5	girl	Yes	Health or good	Only Shenzhen city	Yes	Yes	No	No	5-6	3-4	23	No	No	No	Strongly agree/agree	Very worried/somewhat worried	Very worried/somewhat worried	Very worried/somewhat worried	8-10	Disagree/strongly disagree	Strongly agree/agree	Disagree/strongly disagree	Yes	Not very hesitant/ not hesitant at all	Strongly agree/agree	Uncertain	8-10	Yes	Yes	Yes	Yes	Yes	Yes	No	No	Yes	Yes	Yes	No
＜35 years old	mother	Han	Married	Other areas	Bachelor's degree or above	Employees of enterprises or public institutions	10,000-30,000	1	3-5	girl	Yes	Health or good	Only Shenzhen city	Yes	Yes	Yes	No	5-6	3-4	10	No	No	No	Strongly agree/agree	Uncertain	Uncertain	Uncertain	8-10	Disagree/strongly disagree	Strongly agree/agree	Disagree/strongly disagree	Yes	Not very hesitant/ not hesitant at all	Strongly agree/agree	Strongly agree/agree	8-10	Yes	Yes	Yes	Yes	Yes	Yes	No	No	Yes	Yes	Yes	No
＜35 years old	mother	Han	Married	Shenzhen	High school or lower	Employees of enterprises or public institutions	10,000-30,000	1	3-5	boy	Yes	Health or good	Only Shenzhen city	No	No	Yes	No	3-4	3-4	40	No	No	No	Disagree/strongly disagree	Very worried/somewhat worried	Very worried/somewhat worried	Very worried/somewhat worried	8-10	Uncertain	Strongly agree/agree	Uncertain	Yes	Very hesitant/ somewhat hesitant	Strongly agree/agree	Strongly agree/agree	8-10	Yes	Yes	Yes	Yes	No	No	No	No	Yes	Yes	Yes	Yes
＜35 years old	mother	Han	Married	Shenzhen	Bachelor's degree or above	Employees of enterprises or public institutions	10,000-30,000	1	3-5	boy	Yes	Health or good	Both Shenzhen city and other cities	Yes	Yes	Yes	No	5-6	3-4	33	No	No	No	Strongly agree/agree	Very worried/somewhat worried	Very worried/somewhat worried	Very worried/somewhat worried	0-5	Disagree/strongly disagree	Strongly agree/agree	Uncertain	Yes	Not very hesitant/ not hesitant at all	Strongly agree/agree	Strongly agree/agree	6-7	Yes	Yes	Yes	Yes	Yes	No	No	No	Yes	Yes	Yes	No
＜35 years old	mother	Others	Married	Other areas	Bachelor's degree or above	Employees of enterprises or public institutions	<10,000	2	<3	girl	Yes	Health or good	Only Shenzhen city	No	No	No	No	5-6	3-4	40	No	Yes	No	Uncertain	Very worried/somewhat worried	Very worried/somewhat worried	Very worried/somewhat worried	8-10	Disagree/strongly disagree	Strongly agree/agree	Uncertain	Uncertain	Not very hesitant/ not hesitant at all	Strongly agree/agree	Strongly agree/agree	6-7	Yes	No	Yes	Yes	Yes	Yes	No	No	Yes	Yes	Yes	No
＜35 years old	mother	Han	Married	Shenzhen	High school or lower	Employees of enterprises or public institutions	<10,000	2	<3	boy	Yes	Health or good	Only Shenzhen city	Yes	No	No	No	5-6	3-4	50	Yes	Not sure	Not sure	Uncertain	Very worried/somewhat worried	Very worried/somewhat worried	Very worried/somewhat worried	0-5	Disagree/strongly disagree	Uncertain	Uncertain	Yes	Not very hesitant/ not hesitant at all	Uncertain	Strongly agree/agree	6-7	Yes	Yes	Yes	Yes	Yes	No	No	No	Yes	Yes	Yes	No
＜35 years old	mother	Han	Married	Shenzhen	Bachelor's degree or above	Employees of enterprises or public institutions	10,000-30,000	2	<3	boy	Yes	Health or good	Both Shenzhen city and other cities	No	Yes	No	No	5-6	5-6	13	No	No	No	Strongly agree/agree	Very worried/somewhat worried	Not very worried/not worried at all	Very worried/somewhat worried	8-10	Disagree/strongly disagree	Strongly agree/agree	Disagree/strongly disagree	Yes	Not very hesitant/ not hesitant at all	Strongly agree/agree	Strongly agree/agree	8-10	Yes	Yes	Yes	Yes	Yes	Yes	Yes	Yes	Yes	Yes	Yes	No
＜35 years old	mother	Han	Married	Shenzhen	Bachelor's degree or above	Migrant or manual laborers	<10,000	1	<3	boy	Yes	Health or good	Both Shenzhen city and other cities	Yes	No	No	Yes	3-4	3-4	57	Yes	No	No	Uncertain	Very worried/somewhat worried	Very worried/somewhat worried	Very worried/somewhat worried	0-5	Uncertain	Uncertain	Uncertain	Uncertain	Uncertain	Uncertain	Strongly agree/agree	0-5	Yes	Yes	Yes	Yes	No	No	No	No	Yes	Yes	Yes	No
＜35 years old	mother	Han	Married	Shenzhen	Bachelor's degree or above	Employees of enterprises or public institutions	<10,000	1	3-5	girl	Yes	Health or good	Only Shenzhen city	Yes	No	No	No	5-6	3-4	27	No	No	No	Strongly agree/agree	Very worried/somewhat worried	Very worried/somewhat worried	Very worried/somewhat worried	8-10	Disagree/strongly disagree	Strongly agree/agree	Strongly agree/agree	Yes	Not very hesitant/ not hesitant at all	Strongly agree/agree	Strongly agree/agree	8-10	Yes	Yes	Yes	Yes	Yes	No	No	No	Yes	Yes	Yes	No
＜35 years old	mother	Han	Married	Other areas	Bachelor's degree or above	Commercial and service sectors	<10,000	1	3-5	girl	Yes	Health or good	Both Shenzhen city and other cities	No	Yes	No	No	5-6	5-6	3	No	No	No	Uncertain	Not very worried/not worried at all	Not very worried/not worried at all	Not very worried/not worried at all	8-10	Disagree/strongly disagree	Strongly agree/agree	Disagree/strongly disagree	Yes	Not very hesitant/ not hesitant at all	Strongly agree/agree	Strongly agree/agree	8-10	Yes	Yes	Yes	Yes	Yes	Yes	Yes	Yes	Yes	Yes	Yes	No
≥35 years old	mother	Han	Married	Other areas	Bachelor's degree or above	Employees of enterprises or public institutions	10,000-30,000	1	3-5	boy	Yes	Health or good	Both Shenzhen city and other cities	Yes	Yes	No	No	5-6	5-6	20	No	No	No	Disagree/strongly disagree	Uncertain	Very worried/somewhat worried	Uncertain	8-10	Disagree/strongly disagree	Strongly agree/agree	Disagree/strongly disagree	Yes	Not very hesitant/ not hesitant at all	Strongly agree/agree	Strongly agree/agree	8-10	Yes	Yes	Yes	No	Yes	Yes	Yes	Yes	Yes	Yes	Yes	No
＜35 years old	mother	Han	Married	Other areas	Bachelor's degree or above	Employees of enterprises or public institutions	10,000-30,000	1	3-5	girl	Yes	Health or good	Both Shenzhen city and other cities	No	Yes	No	No	5-6	3-4	33	No	Yes	Yes	Disagree/strongly disagree	Very worried/somewhat worried	Not very worried/not worried at all	Uncertain	8-10	Disagree/strongly disagree	Strongly agree/agree	Uncertain	Yes	Not very hesitant/ not hesitant at all	Strongly agree/agree	Strongly agree/agree	8-10	Yes	Yes	Yes	Yes	Yes	Yes	No	No	Yes	Yes	Yes	No
＜35 years old	mother	Han	Married	Other areas	Bachelor's degree or above	Employees of enterprises or public institutions	≥30,000	1	3-5	boy	Yes	Health or good	Only Shenzhen city	No	No	Yes	No	5-6	3-4	33	No	Yes	No	Disagree/strongly disagree	Very worried/somewhat worried	Very worried/somewhat worried	Very worried/somewhat worried	8-10	Disagree/strongly disagree	Strongly agree/agree	Disagree/strongly disagree	Yes	Not very hesitant/ not hesitant at all	Strongly agree/agree	Strongly agree/agree	8-10	Yes	Yes	Yes	Yes	Yes	Yes	No	No	Yes	Yes	Yes	No
≥35 years old	mother	Han	Married	Other areas	Bachelor's degree or above	Employees of enterprises or public institutions	10,000-30,000	1	3-5	girl	Yes	Health or good	Only Shenzhen city	Yes	Yes	Yes	No	5-6	0-2	27	No	No	No	Strongly agree/agree	Very worried/somewhat worried	Very worried/somewhat worried	Very worried/somewhat worried	8-10	Disagree/strongly disagree	Strongly agree/agree	Strongly agree/agree	Yes	Not very hesitant/ not hesitant at all	Strongly agree/agree	Strongly agree/agree	8-10	Yes	Yes	Yes	Yes	Yes	Yes	No	No	Yes	No	No	No
≥35 years old	mother	Han	Married	Other areas	Bachelor's degree or above	Employees of enterprises or public institutions	10,000-30,000	1	3-5	boy	Yes	Health or good	Only Shenzhen city	Yes	No	Yes	No	5-6	3-4	13	No	No	No	Uncertain	Uncertain	Not very worried/not worried at all	Not very worried/not worried at all	8-10	Disagree/strongly disagree	Strongly agree/agree	Strongly agree/agree	Yes	Not very hesitant/ not hesitant at all	Strongly agree/agree	Strongly agree/agree	8-10	Yes	Yes	Yes	Yes	Yes	Yes	No	No	Yes	Yes	Yes	Yes
＜35 years old	mother	Han	Married	Shenzhen	High school or lower	Unemployed or others	<10,000	2	3-5	girl	No	Health or good	Only other cities	Yes	Yes	Yes	Yes	3-4	3-4	54	Yes	Not sure	No	Uncertain	Uncertain	Very worried/somewhat worried	Very worried/somewhat worried	6-7	Uncertain	Strongly agree/agree	Strongly agree/agree	Yes	Very hesitant/ somewhat hesitant	Uncertain	Uncertain	6-7	Yes	No	Yes	Yes	No	No	No	No	Yes	Yes	Yes	No
＜35 years old	mother	Han	Married	Other areas	Bachelor's degree or above	Employees of enterprises or public institutions	10,000-30,000	1	3-5	girl	Yes	Health or good	Both Shenzhen city and other cities	No	No	Yes	No	3-4	3-4	3	No	No	No	Uncertain	Not very worried/not worried at all	Not very worried/not worried at all	Not very worried/not worried at all	8-10	Disagree/strongly disagree	Strongly agree/agree	Disagree/strongly disagree	Yes	Not very hesitant/ not hesitant at all	Strongly agree/agree	Strongly agree/agree	8-10	Yes	Yes	Yes	No	Yes	No	No	No	Yes	Yes	Yes	No
≥35 years old	father	Han	Married	Other areas	Bachelor's degree or above	Employees of enterprises or public institutions	10,000-30,000	1	3-5	boy	Yes	Health or good	Only Shenzhen city	Yes	No	No	No	5-6	3-4	7	No	No	No	Disagree/strongly disagree	Not very worried/not worried at all	Not very worried/not worried at all	Not very worried/not worried at all	8-10	Disagree/strongly disagree	Strongly agree/agree	Disagree/strongly disagree	Yes	Not very hesitant/ not hesitant at all	Strongly agree/agree	Strongly agree/agree	8-10	Yes	Yes	Yes	Yes	Yes	Yes	Yes	No	Yes	Yes	No	No
＜35 years old	mother	Han	Married	Other areas	Bachelor's degree or above	Employees of enterprises or public institutions	10,000-30,000	1	3-5	boy	Yes	Health or good	Both Shenzhen city and other cities	Yes	No	No	No	5-6	3-4	37	No	No	Yes	Uncertain	Uncertain	Uncertain	Uncertain	8-10	Uncertain	Uncertain	Uncertain	Yes	Very hesitant/ somewhat hesitant	Strongly agree/agree	Strongly agree/agree	8-10	Yes	Yes	Yes	Yes	No	Yes	No	No	Yes	Yes	Yes	No
＜35 years old	mother	Han	Married	Other areas	Bachelor's degree or above	Employees of enterprises or public institutions	≥30,000	1	3-5	boy	Yes	Health or good	Only Shenzhen city	Yes	No	Yes	Yes	5-6	0-2	39	No	Not sure	No	Disagree/strongly disagree	Very worried/somewhat worried	Very worried/somewhat worried	Very worried/somewhat worried	8-10	Disagree/strongly disagree	Strongly agree/agree	Strongly agree/agree	Yes	Not very hesitant/ not hesitant at all	Strongly agree/agree	Strongly agree/agree	6-7	Yes	Yes	Yes	Yes	Yes	Yes	No	No	Yes	Yes	No	No
≥35 years old	mother	Han	Married	Other areas	Bachelor's degree or above	Employees of enterprises or public institutions	10,000-30,000	2	<3	girl	Yes	Health or good	Only Shenzhen city	Yes	Yes	No	No	5-6	3-4	20	No	No	No	Uncertain	Not very worried/not worried at all	Very worried/somewhat worried	Very worried/somewhat worried	8-10	Disagree/strongly disagree	Strongly agree/agree	Disagree/strongly disagree	Uncertain	Not very hesitant/ not hesitant at all	Strongly agree/agree	Strongly agree/agree	8-10	Yes	Yes	Yes	Yes	Yes	Yes	No	No	Yes	Yes	Yes	Yes
≥35 years old	mother	Han	Married	Other areas	Bachelor's degree or above	Employees of enterprises or public institutions	10,000-30,000	1	3-5	girl	Yes	Health or good	Only Shenzhen city	No	No	No	No	5-6	0-2	20	No	No	Yes	Uncertain	Not very worried/not worried at all	Very worried/somewhat worried	Not very worried/not worried at all	8-10	Disagree/strongly disagree	Strongly agree/agree	Disagree/strongly disagree	Yes	Not very hesitant/ not hesitant at all	Strongly agree/agree	Uncertain	8-10	Yes	Yes	Yes	Yes	Yes	Yes	No	No	Yes	Yes	No	No
＜35 years old	mother	Han	Married	Other areas	Bachelor's degree or above	Employees of enterprises or public institutions	10,000-30,000	2	<3	boy	Yes	Health or good	Only Shenzhen city	Yes	Yes	Yes	Yes	3-4	3-4	47	No	Yes	No	Uncertain	Not very worried/not worried at all	Not very worried/not worried at all	Very worried/somewhat worried	6-7	Uncertain	Uncertain	Uncertain	Uncertain	Very hesitant/ somewhat hesitant	Uncertain	Strongly agree/agree	6-7	Yes	Yes	Yes	No	No	Yes	No	No	Yes	Yes	Yes	No
＜35 years old	father	Han	Others	Shenzhen	Bachelor's degree or above	Employees of enterprises or public institutions	10,000-30,000	1	3-5	girl	Yes	Health or good	Only Shenzhen city	No	No	Yes	No	5-6	0-2	27	No	No	No	Strongly agree/agree	Very worried/somewhat worried	Very worried/somewhat worried	Very worried/somewhat worried	8-10	Disagree/strongly disagree	Strongly agree/agree	Strongly agree/agree	Yes	Not very hesitant/ not hesitant at all	Strongly agree/agree	Strongly agree/agree	8-10	Yes	Yes	Yes	Yes	Yes	No	No	No	Yes	No	No	No
＜35 years old	mother	Han	Married	Other areas	High school or lower	Unemployed or others	10,000-30,000	1	3-5	boy	Yes	Health or good	Only Shenzhen city	Yes	No	No	No	5-6	3-4	7	No	No	No	Strongly agree/agree	Not very worried/not worried at all	Not very worried/not worried at all	Not very worried/not worried at all	8-10	Disagree/strongly disagree	Strongly agree/agree	Strongly agree/agree	Yes	Not very hesitant/ not hesitant at all	Strongly agree/agree	Strongly agree/agree	8-10	Yes	Yes	Yes	Yes	Yes	Yes	No	No	Yes	Yes	Yes	No
＜35 years old	mother	Han	Married	Shenzhen	Bachelor's degree or above	Employees of enterprises or public institutions	<10,000	1	3-5	boy	Yes	General or weak	Only Shenzhen city	Yes	Yes	No	No	5-6	3-4	17	No	Yes	No	Strongly agree/agree	Uncertain	Not very worried/not worried at all	Not very worried/not worried at all	8-10	Disagree/strongly disagree	Strongly agree/agree	Strongly agree/agree	Yes	Not very hesitant/ not hesitant at all	Strongly agree/agree	Strongly agree/agree	8-10	Yes	Yes	Yes	Yes	Yes	Yes	No	No	Yes	Yes	Yes	No
≥35 years old	mother	Han	Married	Shenzhen	Bachelor's degree or above	Employees of enterprises or public institutions	<10,000	1	3-5	boy	Yes	Health or good	Only other cities	Yes	Yes	Yes	No	5-6	0-2	7	No	No	No	Strongly agree/agree	Uncertain	Not very worried/not worried at all	Uncertain	8-10	Disagree/strongly disagree	Strongly agree/agree	Disagree/strongly disagree	Yes	Not very hesitant/ not hesitant at all	Strongly agree/agree	Strongly agree/agree	8-10	Yes	Yes	Yes	Yes	Yes	Yes	No	No	Yes	No	No	No
≥35 years old	mother	Han	Married	Other areas	Bachelor's degree or above	Employees of enterprises or public institutions	<10,000	1	3-5	boy	Yes	Health or good	Both Shenzhen city and other cities	Yes	No	No	No	5-6	3-4	20	No	No	No	Uncertain	Very worried/somewhat worried	Uncertain	Uncertain	8-10	Disagree/strongly disagree	Strongly agree/agree	Uncertain	Yes	Not very hesitant/ not hesitant at all	Strongly agree/agree	Strongly agree/agree	8-10	No	Yes	Yes	Yes	Yes	Yes	No	No	Yes	Yes	Yes	No
≥35 years old	mother	Han	Married	Other areas	High school or lower	Unemployed or others	<10,000	1	3-5	girl	Yes	Health or good	Only Shenzhen city	Yes	No	Yes	No	5-6	0-2	30	No	No	No	Uncertain	Very worried/somewhat worried	Uncertain	Very worried/somewhat worried	8-10	Disagree/strongly disagree	Strongly agree/agree	Uncertain	Yes	Very hesitant/ somewhat hesitant	Strongly agree/agree	Strongly agree/agree	8-10	Yes	Yes	Yes	Yes	Yes	Yes	No	No	Yes	No	No	No
＜35 years old	mother	Han	Married	Other areas	Bachelor's degree or above	Employees of enterprises or public institutions	<10,000	1	3-5	girl	Yes	Health or good	Only Shenzhen city	No	No	No	No	5-6	3-4	10	No	No	No	Disagree/strongly disagree	Not very worried/not worried at all	Uncertain	Not very worried/not worried at all	8-10	Disagree/strongly disagree	Strongly agree/agree	Disagree/strongly disagree	Yes	Not very hesitant/ not hesitant at all	Strongly agree/agree	Strongly agree/agree	8-10	Yes	Yes	Yes	Yes	Yes	Yes	No	No	Yes	Yes	Yes	No
≥35 years old	mother	Han	Married	Shenzhen	High school or lower	Employees of enterprises or public institutions	<10,000	1	3-5	boy	Yes	Health or good	Only Shenzhen city	No	Yes	No	No	5-6	3-4	17	No	Yes	Yes	Uncertain	Not very worried/not worried at all	Not very worried/not worried at all	Not very worried/not worried at all	8-10	Disagree/strongly disagree	Strongly agree/agree	Disagree/strongly disagree	Yes	Not very hesitant/ not hesitant at all	Strongly agree/agree	Strongly agree/agree	8-10	Yes	Yes	Yes	Yes	Yes	Yes	No	No	Yes	Yes	Yes	Yes
＜35 years old	mother	Han	Married	Other areas	Bachelor's degree or above	Unemployed or others	≥30,000	1	3-5	boy	Yes	Health or good	Both Shenzhen city and other cities	Yes	No	No	Yes	5-6	3-4	23	No	No	No	Strongly agree/agree	Very worried/somewhat worried	Very worried/somewhat worried	Very worried/somewhat worried	8-10	Disagree/strongly disagree	Strongly agree/agree	Uncertain	Yes	Not very hesitant/ not hesitant at all	Strongly agree/agree	Strongly agree/agree	8-10	Yes	Yes	Yes	Yes	Yes	No	No	No	Yes	Yes	Yes	No
＜35 years old	mother	Han	Married	Other areas	High school or lower	Migrant or manual laborers	<10,000	1	3-5	boy	Yes	Health or good	Both Shenzhen city and other cities	Yes	Yes	Yes	Yes	5-6	3-4	7	No	No	No	Strongly agree/agree	Not very worried/not worried at all	Not very worried/not worried at all	Not very worried/not worried at all	8-10	Disagree/strongly disagree	Strongly agree/agree	Strongly agree/agree	Yes	Not very hesitant/ not hesitant at all	Strongly agree/agree	Strongly agree/agree	8-10	Yes	Yes	Yes	Yes	Yes	Yes	No	No	Yes	Yes	Yes	No
≥35 years old	mother	Han	Married	Other areas	Bachelor's degree or above	Employees of enterprises or public institutions	10,000-30,000	1	3-5	boy	Yes	Health or good	Both Shenzhen city and other cities	Yes	No	No	No	5-6	3-4	13	No	No	No	Uncertain	Very worried/somewhat worried	Not very worried/not worried at all	Uncertain	8-10	Disagree/strongly disagree	Strongly agree/agree	Disagree/strongly disagree	Yes	Not very hesitant/ not hesitant at all	Strongly agree/agree	Strongly agree/agree	8-10	Yes	Yes	Yes	Yes	Yes	No	No	No	Yes	Yes	Yes	Yes
＜35 years old	mother	Han	Married	Shenzhen	High school or lower	Commercial and service sectors	10,000-30,000	1	3-5	girl	Yes	General or weak	Only Shenzhen city	Yes	Yes	No	Yes	5-6	5-6	7	No	Yes	No	Strongly agree/agree	Not very worried/not worried at all	Not very worried/not worried at all	Not very worried/not worried at all	8-10	Disagree/strongly disagree	Strongly agree/agree	Disagree/strongly disagree	Yes	Not very hesitant/ not hesitant at all	Strongly agree/agree	Strongly agree/agree	8-10	Yes	Yes	Yes	Yes	Yes	Yes	Yes	Yes	Yes	Yes	Yes	No
＜35 years old	mother	Han	Married	Other areas	High school or lower	Unemployed or others	<10,000	1	3-5	boy	Yes	Health or good	Only Shenzhen city	No	No	No	No	5-6	3-4	23	No	No	No	Uncertain	Uncertain	Very worried/somewhat worried	Very worried/somewhat worried	8-10	Disagree/strongly disagree	Strongly agree/agree	Uncertain	Yes	Not very hesitant/ not hesitant at all	Strongly agree/agree	Strongly agree/agree	8-10	Yes	Yes	Yes	Yes	Yes	Yes	No	No	Yes	Yes	Yes	Yes
＜35 years old	mother	Han	Married	Other areas	Bachelor's degree or above	Employees of enterprises or public institutions	10,000-30,000	1	3-5	boy	Yes	Health or good	Both Shenzhen city and other cities	Yes	No	No	No	3-4	0-2	50	Yes	Yes	No	Uncertain	Very worried/somewhat worried	Very worried/somewhat worried	Very worried/somewhat worried	8-10	Disagree/strongly disagree	Strongly agree/agree	Strongly agree/agree	Uncertain	Very hesitant/ somewhat hesitant	Strongly agree/agree	Strongly agree/agree	6-7	Yes	Yes	Yes	No	Yes	No	No	No	Yes	Yes	No	No
≥35 years old	father	Han	Married	Shenzhen	High school or lower	Employees of enterprises or public institutions	≥30,000	2	<3	boy	Yes	Health or good	Only Shenzhen city	No	Yes	No	No	0-2	0-2	42	No	Not sure	Not sure	Uncertain	Uncertain	Uncertain	Uncertain	8-10	Uncertain	Uncertain	Uncertain	Uncertain	Uncertain	Uncertain	Uncertain	8-10	Yes	No	Yes	No	No	No	No	No	Yes	Yes	No	No
＜35 years old	father	Han	Married	Shenzhen	High school or lower	Employees of enterprises or public institutions	<10,000	2	<3	girl	No	Health or good	Both Shenzhen city and other cities	Yes	No	No	No	5-6	5-6	40	No	No	No	Strongly agree/agree	Very worried/somewhat worried	Very worried/somewhat worried	Very worried/somewhat worried	8-10	Disagree/strongly disagree	Strongly agree/agree	Strongly agree/agree	Yes	Very hesitant/ somewhat hesitant	Strongly agree/agree	Strongly agree/agree	0-5	No	Yes	Yes	Yes	Yes	Yes	Yes	Yes	Yes	Yes	Yes	No
＜35 years old	mother	Han	Married	Shenzhen	High school or lower	Unemployed or others	≥30,000	1	3-5	boy	Yes	Health or good	Only Shenzhen city	Yes	No	Yes	No	3-4	3-4	43	No	No	No	Disagree/strongly disagree	Very worried/somewhat worried	Very worried/somewhat worried	Very worried/somewhat worried	6-7	Strongly agree/agree	Strongly agree/agree	Disagree/strongly disagree	Uncertain	Uncertain	Strongly agree/agree	Strongly agree/agree	8-10	Yes	Yes	Yes	No	No	Yes	No	No	Yes	Yes	Yes	Yes
＜35 years old	father	Han	Married	Shenzhen	Bachelor's degree or above	Employees of enterprises or public institutions	10,000-30,000	1	3-5	girl	Yes	Health or good	Both Shenzhen city and other cities	Yes	Yes	Yes	Yes	3-4	0-2	57	Yes	No	No	Disagree/strongly disagree	Very worried/somewhat worried	Very worried/somewhat worried	Very worried/somewhat worried	6-7	Strongly agree/agree	Strongly agree/agree	Uncertain	No	Very hesitant/ somewhat hesitant	Strongly agree/agree	Strongly agree/agree	6-7	Yes	Yes	Yes	No	No	No	No	No	Yes	No	No	No
≥35 years old	mother	Han	Married	Other areas	Bachelor's degree or above	Commercial and service sectors	10,000-30,000	1	3-5	boy	Yes	Health or good	Both Shenzhen city and other cities	Yes	Yes	Yes	Yes	0-2	0-2	70	Yes	Yes	Yes	Uncertain	Uncertain	Very worried/somewhat worried	Uncertain	0-5	Strongly agree/agree	Uncertain	Strongly agree/agree	No	Very hesitant/ somewhat hesitant	Strongly agree/agree	Strongly agree/agree	6-7	No	No	Yes	Yes	No	No	No	No	Yes	No	No	No
＜35 years old	mother	Han	Married	Shenzhen	Bachelor's degree or above	Employees of enterprises or public institutions	<10,000	1	3-5	girl	Yes	Health or good	Both Shenzhen city and other cities	Yes	Yes	No	Yes	5-6	3-4	20	No	No	No	Strongly agree/agree	Very worried/somewhat worried	Very worried/somewhat worried	Not very worried/not worried at all	8-10	Disagree/strongly disagree	Strongly agree/agree	Strongly agree/agree	Yes	Not very hesitant/ not hesitant at all	Strongly agree/agree	Strongly agree/agree	8-10	Yes	Yes	Yes	Yes	Yes	No	No	No	Yes	Yes	Yes	No
≥35 years old	mother	Han	Married	Other areas	Bachelor's degree or above	Employees of enterprises or public institutions	≥30,000	1	3-5	girl	Yes	Health or good	Only Shenzhen city	Yes	No	Yes	No	5-6	3-4	33	No	Yes	No	Uncertain	Uncertain	Very worried/somewhat worried	Uncertain	8-10	Disagree/strongly disagree	Strongly agree/agree	Disagree/strongly disagree	Uncertain	Uncertain	Strongly agree/agree	Strongly agree/agree	6-7	Yes	Yes	Yes	Yes	Yes	Yes	No	No	Yes	Yes	Yes	Yes
≥35 years old	mother	Others	Married	Other areas	Bachelor's degree or above	Employees of enterprises or public institutions	<10,000	1	<3	boy	Yes	Health or good	Only Shenzhen city	Yes	No	Yes	No	5-6	3-4	27	No	Yes	No	Uncertain	Uncertain	Uncertain	Uncertain	8-10	Uncertain	Strongly agree/agree	Uncertain	Yes	Not very hesitant/ not hesitant at all	Strongly agree/agree	Strongly agree/agree	8-10	Yes	Yes	Yes	Yes	No	Yes	No	No	Yes	Yes	Yes	No
＜35 years old	mother	Han	Married	Shenzhen	Bachelor's degree or above	Unemployed or others	<10,000	2	<3	boy	Yes	Health or good	Only Shenzhen city	Yes	No	No	No	5-6	0-2	17	No	No	No	Strongly agree/agree	Uncertain	Uncertain	Very worried/somewhat worried	8-10	Disagree/strongly disagree	Strongly agree/agree	Uncertain	Yes	Not very hesitant/ not hesitant at all	Strongly agree/agree	Strongly agree/agree	8-10	Yes	Yes	Yes	Yes	Yes	Yes	No	No	Yes	Yes	No	No
＜35 years old	mother	Han	Married	Shenzhen	High school or lower	Unemployed or others	10,000-30,000	1	3-5	girl	Yes	Health or good	Only Shenzhen city	Yes	No	No	Yes	3-4	3-4	33	No	No	No	Uncertain	Very worried/somewhat worried	Very worried/somewhat worried	Very worried/somewhat worried	8-10	Uncertain	Strongly agree/agree	Strongly agree/agree	Yes	Not very hesitant/ not hesitant at all	Strongly agree/agree	Strongly agree/agree	8-10	Yes	No	Yes	Yes	No	Yes	No	No	No	Yes	Yes	Yes
≥35 years old	father	Han	Married	Shenzhen	High school or lower	Employees of enterprises or public institutions	<10,000	1	3-5	boy	Yes	Health or good	Only other cities	Yes	Yes	Yes	No	3-4	0-2	27	No	Not sure	Not sure	Disagree/strongly disagree	Uncertain	Uncertain	Not very worried/not worried at all	8-10	Disagree/strongly disagree	Uncertain	Strongly agree/agree	Yes	Not very hesitant/ not hesitant at all	Strongly agree/agree	Strongly agree/agree	8-10	Yes	Yes	Yes	No	Yes	No	No	No	Yes	Yes	No	No
＜35 years old	mother	Han	Married	Other areas	Bachelor's degree or above	Commercial and service sectors	10,000-30,000	1	3-5	boy	Yes	Health or good	Only Shenzhen city	Yes	Yes	Yes	No	5-6	3-4	7	No	No	No	Strongly agree/agree	Not very worried/not worried at all	Not very worried/not worried at all	Not very worried/not worried at all	8-10	Disagree/strongly disagree	Strongly agree/agree	Strongly agree/agree	Yes	Not very hesitant/ not hesitant at all	Strongly agree/agree	Strongly agree/agree	8-10	No	Yes	Yes	Yes	Yes	Yes	No	No	Yes	Yes	Yes	No
＜35 years old	mother	Han	Others	Shenzhen	Bachelor's degree or above	Commercial and service sectors	10,000-30,000	1	3-5	boy	Yes	Health or good	Only Shenzhen city	Yes	Yes	Yes	Yes	5-6	3-4	0	No	No	No	Strongly agree/agree	Not very worried/not worried at all	Not very worried/not worried at all	Not very worried/not worried at all	8-10	Disagree/strongly disagree	Strongly agree/agree	Disagree/strongly disagree	Yes	Not very hesitant/ not hesitant at all	Strongly agree/agree	Strongly agree/agree	8-10	Yes	Yes	Yes	Yes	Yes	No	No	No	Yes	Yes	Yes	No
＜35 years old	mother	Han	Married	Shenzhen	High school or lower	Migrant or manual laborers	<10,000	1	3-5	girl	Yes	Health or good	Only Shenzhen city	No	No	Yes	No	5-6	0-2	27	No	Yes	No	Uncertain	Uncertain	Uncertain	Very worried/somewhat worried	8-10	Disagree/strongly disagree	Strongly agree/agree	Uncertain	Yes	Not very hesitant/ not hesitant at all	Strongly agree/agree	Strongly agree/agree	8-10	Yes	Yes	Yes	Yes	Yes	No	No	No	Yes	Yes	No	No
＜35 years old	mother	Han	Married	Shenzhen	Bachelor's degree or above	Commercial and service sectors	<10,000	1	3-5	girl	Yes	Health or good	Only Shenzhen city	Yes	No	No	No	5-6	3-4	23	No	No	No	Disagree/strongly disagree	Uncertain	Not very worried/not worried at all	Uncertain	6-7	Disagree/strongly disagree	Uncertain	Disagree/strongly disagree	Yes	Not very hesitant/ not hesitant at all	Strongly agree/agree	Strongly agree/agree	6-7	Yes	Yes	Yes	No	Yes	Yes	No	No	Yes	Yes	Yes	No
＜35 years old	mother	Han	Married	Shenzhen	High school or lower	Unemployed or others	10,000-30,000	2	<3	boy	Yes	Health or good	Both Shenzhen city and other cities	Yes	No	No	No	5-6	3-4	7	No	No	No	Disagree/strongly disagree	Not very worried/not worried at all	Not very worried/not worried at all	Not very worried/not worried at all	8-10	Disagree/strongly disagree	Strongly agree/agree	Disagree/strongly disagree	Yes	Not very hesitant/ not hesitant at all	Strongly agree/agree	Strongly agree/agree	8-10	Yes	Yes	Yes	Yes	Yes	No	No	No	Yes	Yes	Yes	Yes
≥35 years old	mother	Han	Married	Shenzhen	Bachelor's degree or above	Employees of enterprises or public institutions	10,000-30,000	1	3-5	girl	Yes	Health or good	Both Shenzhen city and other cities	No	No	No	No	3-4	3-4	23	No	No	No	Uncertain	Very worried/somewhat worried	Very worried/somewhat worried	Very worried/somewhat worried	8-10	Disagree/strongly disagree	Strongly agree/agree	Disagree/strongly disagree	Yes	Not very hesitant/ not hesitant at all	Strongly agree/agree	Strongly agree/agree	8-10	Yes	Yes	Yes	No	Yes	No	No	No	Yes	Yes	Yes	Yes
≥35 years old	mother	Han	Married	Other areas	Bachelor's degree or above	Employees of enterprises or public institutions	≥30,000	1	3-5	girl	Yes	Health or good	Only Shenzhen city	Yes	Yes	Yes	Yes	5-6	3-4	17	No	No	No	Uncertain	Very worried/somewhat worried	Not very worried/not worried at all	Not very worried/not worried at all	8-10	Uncertain	Strongly agree/agree	Uncertain	Yes	Not very hesitant/ not hesitant at all	Strongly agree/agree	Strongly agree/agree	8-10	Yes	Yes	Yes	Yes	No	Yes	No	No	Yes	Yes	Yes	No
≥35 years old	mother	Han	Married	Other areas	High school or lower	Migrant or manual laborers	10,000-30,000	1	3-5	girl	Yes	Health or good	Only Shenzhen city	Yes	No	Yes	Yes	0-2	3-4	50	Yes	Not sure	No	Uncertain	Uncertain	Uncertain	Uncertain	0-5	Uncertain	Uncertain	Uncertain	Uncertain	Uncertain	Uncertain	Uncertain	6-7	No	No	Yes	No	No	No	No	No	Yes	Yes	Yes	No
≥35 years old	mother	Han	Married	Other areas	Bachelor's degree or above	Employees of enterprises or public institutions	10,000-30,000	1	3-5	boy	Yes	Health or good	Both Shenzhen city and other cities	Yes	No	Yes	No	3-4	0-2	63	Yes	Yes	Yes	Uncertain	Very worried/somewhat worried	Very worried/somewhat worried	Very worried/somewhat worried	0-5	Uncertain	Uncertain	Uncertain	Uncertain	Uncertain	Strongly agree/agree	Strongly agree/agree	6-7	Yes	No	Yes	Yes	No	Yes	No	No	Yes	Yes	No	No
＜35 years old	mother	Han	Married	Shenzhen	High school or lower	Commercial and service sectors	<10,000	1	3-5	girl	Yes	Health or good	Only Shenzhen city	Yes	No	No	No	5-6	3-4	57	Yes	Yes	Yes	Uncertain	Very worried/somewhat worried	Very worried/somewhat worried	Very worried/somewhat worried	8-10	Disagree/strongly disagree	Strongly agree/agree	Uncertain	Yes	Very hesitant/ somewhat hesitant	Uncertain	Strongly agree/agree	0-5	Yes	Yes	Yes	Yes	Yes	Yes	No	No	Yes	Yes	Yes	No
＜35 years old	mother	Han	Married	Shenzhen	High school or lower	Commercial and service sectors	10,000-30,000	2	3-5	boy	Yes	General or weak	Both Shenzhen city and other cities	Yes	No	No	No	3-4	3-4	47	No	Yes	No	Uncertain	Very worried/somewhat worried	Uncertain	Very worried/somewhat worried	8-10	Uncertain	Uncertain	Uncertain	Uncertain	Uncertain	Strongly agree/agree	Strongly agree/agree	6-7	Yes	Yes	Yes	Yes	No	No	No	No	Yes	Yes	Yes	Yes
≥35 years old	mother	Others	Married	Shenzhen	High school or lower	Employees of enterprises or public institutions	<10,000	1	3-5	girl	Yes	Health or good	Both Shenzhen city and other cities	No	No	No	No	5-6	0-2	64	Yes	Not sure	No	Disagree/strongly disagree	Very worried/somewhat worried	Very worried/somewhat worried	Very worried/somewhat worried	0-5	Disagree/strongly disagree	Uncertain	Uncertain	Uncertain	Very hesitant/ somewhat hesitant	Uncertain	Strongly agree/agree	0-5	No	Yes	Yes	Yes	Yes	Yes	No	No	Yes	Yes	No	No
＜35 years old	mother	Han	Married	Other areas	High school or lower	Migrant or manual laborers	<10,000	1	3-5	boy	Yes	Health or good	Both Shenzhen city and other cities	Yes	No	No	No	3-4	3-4	7	No	No	No	Strongly agree/agree	Not very worried/not worried at all	Not very worried/not worried at all	Uncertain	8-10	Disagree/strongly disagree	Uncertain	Disagree/strongly disagree	Yes	Not very hesitant/ not hesitant at all	Strongly agree/agree	Strongly agree/agree	8-10	Yes	Yes	Yes	No	Yes	No	No	No	Yes	Yes	Yes	Yes
＜35 years old	mother	Han	Married	Shenzhen	High school or lower	Migrant or manual laborers	<10,000	1	3-5	boy	Yes	Health or good	Both Shenzhen city and other cities	Yes	No	No	No	5-6	0-2	40	No	No	No	Disagree/strongly disagree	Very worried/somewhat worried	Very worried/somewhat worried	Very worried/somewhat worried	8-10	Disagree/strongly disagree	Strongly agree/agree	Disagree/strongly disagree	No	Very hesitant/ somewhat hesitant	Strongly agree/agree	Strongly agree/agree	8-10	Yes	Yes	Yes	Yes	Yes	Yes	No	No	Yes	Yes	No	No
＜35 years old	mother	Han	Married	Shenzhen	High school or lower	Unemployed or others	≥30,000	1	3-5	boy	Yes	Health or good	Only Shenzhen city	Yes	No	Yes	No	3-4	3-4	37	No	Yes	Yes	Strongly agree/agree	Very worried/somewhat worried	Very worried/somewhat worried	Uncertain	8-10	Disagree/strongly disagree	Strongly agree/agree	Strongly agree/agree	Yes	Not very hesitant/ not hesitant at all	Strongly agree/agree	Strongly agree/agree	8-10	Yes	No	Yes	No	Yes	Yes	No	No	Yes	Yes	Yes	No
＜35 years old	mother	Han	Married	Shenzhen	High school or lower	Commercial and service sectors	10,000-30,000	2	<3	girl	No	Health or good	Both Shenzhen city and other cities	Yes	No	No	No	5-6	5-6	40	No	No	No	Disagree/strongly disagree	Very worried/somewhat worried	Very worried/somewhat worried	Very worried/somewhat worried	8-10	Disagree/strongly disagree	Uncertain	Uncertain	Yes	Uncertain	Uncertain	Strongly agree/agree	8-10	No	Yes	Yes	Yes	Yes	Yes	Yes	No	Yes	Yes	Yes	Yes
＜35 years old	father	Han	Married	Shenzhen	Bachelor's degree or above	Migrant or manual laborers	10,000-30,000	1	3-5	girl	Yes	Health or good	Only Shenzhen city	Yes	No	No	No	3-4	3-4	30	No	Yes	No	Strongly agree/agree	Very worried/somewhat worried	Very worried/somewhat worried	Uncertain	8-10	Disagree/strongly disagree	Strongly agree/agree	Strongly agree/agree	Yes	Not very hesitant/ not hesitant at all	Strongly agree/agree	Strongly agree/agree	8-10	No	Yes	Yes	No	Yes	Yes	No	No	Yes	Yes	Yes	Yes
＜35 years old	father	Han	Married	Shenzhen	High school or lower	Commercial and service sectors	10,000-30,000	1	3-5	girl	Yes	Health or good	Both Shenzhen city and other cities	Yes	Yes	Yes	Yes	5-6	3-4	33	No	No	No	Disagree/strongly disagree	Very worried/somewhat worried	Very worried/somewhat worried	Very worried/somewhat worried	8-10	Disagree/strongly disagree	Strongly agree/agree	Strongly agree/agree	Yes	Not very hesitant/ not hesitant at all	Strongly agree/agree	Strongly agree/agree	8-10	Yes	Yes	Yes	Yes	Yes	No	No	No	Yes	Yes	Yes	No
≥35 years old	father	Han	Married	Shenzhen	Bachelor's degree or above	Migrant or manual laborers	≥30,000	1	3-5	boy	Yes	Health or good	Only Shenzhen city	Yes	No	Yes	No	5-6	0-2	10	No	No	No	Strongly agree/agree	Not very worried/not worried at all	Not very worried/not worried at all	Uncertain	8-10	Disagree/strongly disagree	Strongly agree/agree	Strongly agree/agree	Yes	Not very hesitant/ not hesitant at all	Strongly agree/agree	Strongly agree/agree	8-10	Yes	Yes	Yes	Yes	Yes	No	No	No	Yes	No	No	No
＜35 years old	mother	Han	Married	Shenzhen	Bachelor's degree or above	Employees of enterprises or public institutions	10,000-30,000	1	3-5	boy	Yes	Health or good	Both Shenzhen city and other cities	Yes	No	No	No	5-6	3-4	13	No	No	No	Strongly agree/agree	Not very worried/not worried at all	Not very worried/not worried at all	Not very worried/not worried at all	8-10	Disagree/strongly disagree	Uncertain	Strongly agree/agree	Uncertain	Not very hesitant/ not hesitant at all	Strongly agree/agree	Strongly agree/agree	8-10	Yes	Yes	Yes	No	Yes	Yes	No	No	Yes	Yes	Yes	No
＜35 years old	mother	Han	Married	Shenzhen	Bachelor's degree or above	Employees of enterprises or public institutions	10,000-30,000	2	<3	boy	Yes	General or weak	Only other cities	Yes	No	No	No	5-6	3-4	13	No	No	No	Disagree/strongly disagree	Very worried/somewhat worried	Not very worried/not worried at all	Not very worried/not worried at all	8-10	Disagree/strongly disagree	Strongly agree/agree	Disagree/strongly disagree	Yes	Not very hesitant/ not hesitant at all	Strongly agree/agree	Strongly agree/agree	8-10	Yes	Yes	Yes	Yes	Yes	Yes	No	No	Yes	Yes	Yes	No
＜35 years old	mother	Han	Married	Shenzhen	Bachelor's degree or above	Unemployed or others	10,000-30,000	1	3-5	boy	Yes	Health or good	Both Shenzhen city and other cities	Yes	Yes	Yes	No	5-6	3-4	10	No	No	No	Uncertain	Uncertain	Not very worried/not worried at all	Uncertain	8-10	Disagree/strongly disagree	Strongly agree/agree	Disagree/strongly disagree	Yes	Not very hesitant/ not hesitant at all	Strongly agree/agree	Strongly agree/agree	8-10	Yes	Yes	Yes	Yes	Yes	No	No	No	Yes	Yes	Yes	No
＜35 years old	mother	Han	Married	Shenzhen	High school or lower	Commercial and service sectors	<10,000	2	<3	girl	Yes	Health or good	Only Shenzhen city	No	No	No	No	3-4	0-2	10	No	No	No	Strongly agree/agree	Not very worried/not worried at all	Not very worried/not worried at all	Not very worried/not worried at all	8-10	Uncertain	Strongly agree/agree	Strongly agree/agree	Yes	Not very hesitant/ not hesitant at all	Strongly agree/agree	Strongly agree/agree	8-10	No	Yes	Yes	Yes	No	No	Yes	No	Yes	No	No	No
＜35 years old	mother	Han	Married	Other areas	Bachelor's degree or above	Employees of enterprises or public institutions	≥30,000	2	3-5	boy	Yes	Health or good	Only Shenzhen city	No	Yes	No	No	5-6	3-4	40	No	Yes	No	Strongly agree/agree	Very worried/somewhat worried	Very worried/somewhat worried	Very worried/somewhat worried	6-7	Disagree/strongly disagree	Strongly agree/agree	Strongly agree/agree	Yes	Uncertain	Strongly agree/agree	Strongly agree/agree	8-10	Yes	Yes	Yes	Yes	Yes	Yes	Yes	No	Yes	Yes	Yes	No
＜35 years old	mother	Han	Married	Shenzhen	Bachelor's degree or above	Employees of enterprises or public institutions	<10,000	2	3-5	boy	Yes	Health or good	Both Shenzhen city and other cities	Yes	No	No	No	5-6	3-4	27	No	No	No	Disagree/strongly disagree	Very worried/somewhat worried	Very worried/somewhat worried	Very worried/somewhat worried	8-10	Disagree/strongly disagree	Strongly agree/agree	Disagree/strongly disagree	Yes	Not very hesitant/ not hesitant at all	Strongly agree/agree	Strongly agree/agree	8-10	Yes	Yes	Yes	Yes	Yes	Yes	No	No	Yes	Yes	Yes	Yes
＜35 years old	mother	Han	Married	Shenzhen	Bachelor's degree or above	Migrant or manual laborers	<10,000	1	3-5	girl	Yes	Health or good	Both Shenzhen city and other cities	Yes	No	No	No	3-4	3-4	43	No	No	No	Disagree/strongly disagree	Very worried/somewhat worried	Very worried/somewhat worried	Uncertain	6-7	Uncertain	Strongly agree/agree	Uncertain	Yes	Very hesitant/ somewhat hesitant	Strongly agree/agree	Strongly agree/agree	6-7	Yes	Yes	Yes	Yes	No	No	No	No	Yes	Yes	Yes	No
＜35 years old	mother	Others	Married	Shenzhen	High school or lower	Employees of enterprises or public institutions	10,000-30,000	1	3-5	girl	No	Health or good	Both Shenzhen city and other cities	Yes	No	No	No	0-2	0-2	40	No	No	No	Strongly agree/agree	Very worried/somewhat worried	Very worried/somewhat worried	Very worried/somewhat worried	6-7	Disagree/strongly disagree	Strongly agree/agree	Uncertain	Uncertain	Uncertain	Strongly agree/agree	Strongly agree/agree	0-5	No	No	Yes	No	Yes	No	No	No	Yes	No	No	No
＜35 years old	father	Han	Married	Shenzhen	High school or lower	Unemployed or others	<10,000	1	3-5	boy	Yes	General or weak	Only Shenzhen city	Yes	No	No	No	5-6	3-4	40	No	Yes	Yes	Disagree/strongly disagree	Very worried/somewhat worried	Very worried/somewhat worried	Uncertain	8-10	Disagree/strongly disagree	Strongly agree/agree	Uncertain	Yes	Not very hesitant/ not hesitant at all	Strongly agree/agree	Strongly agree/agree	8-10	Yes	Yes	Yes	Yes	Yes	Yes	No	No	Yes	Yes	Yes	Yes
＜35 years old	mother	Han	Married	Other areas	Bachelor's degree or above	Employees of enterprises or public institutions	10,000-30,000	1	3-5	girl	Yes	Health or good	Both Shenzhen city and other cities	Yes	No	Yes	No	5-6	5-6	3	No	No	No	Uncertain	Not very worried/not worried at all	Not very worried/not worried at all	Not very worried/not worried at all	8-10	Disagree/strongly disagree	Strongly agree/agree	Disagree/strongly disagree	Yes	Not very hesitant/ not hesitant at all	Strongly agree/agree	Strongly agree/agree	8-10	Yes	Yes	Yes	Yes	Yes	Yes	Yes	Yes	Yes	Yes	Yes	No
＜35 years old	mother	Han	Married	Other areas	Bachelor's degree or above	Migrant or manual laborers	≥30,000	2	<3	girl	Yes	General or weak	Only Shenzhen city	Yes	Yes	Yes	Yes	3-4	3-4	30	No	No	No	Uncertain	Very worried/somewhat worried	Very worried/somewhat worried	Very worried/somewhat worried	8-10	Uncertain	Strongly agree/agree	Disagree/strongly disagree	Yes	Not very hesitant/ not hesitant at all	Strongly agree/agree	Strongly agree/agree	6-7	Yes	Yes	Yes	Yes	No	No	No	No	Yes	Yes	Yes	Yes
≥35 years old	mother	Han	Married	Shenzhen	Bachelor's degree or above	Employees of enterprises or public institutions	10,000-30,000	1	3-5	girl	Yes	Health or good	Only Shenzhen city	Yes	No	Yes	No	3-4	3-4	40	No	No	No	Uncertain	Very worried/somewhat worried	Uncertain	Uncertain	8-10	Uncertain	Uncertain	Uncertain	Yes	Very hesitant/ somewhat hesitant	Strongly agree/agree	Uncertain	6-7	Yes	Yes	Yes	Yes	No	No	No	No	Yes	Yes	Yes	No
＜35 years old	mother	Han	Married	Other areas	Bachelor's degree or above	Employees of enterprises or public institutions	<10,000	1	3-5	boy	Yes	Health or good	Both Shenzhen city and other cities	Yes	Yes	Yes	Yes	3-4	3-4	43	No	No	No	Uncertain	Very worried/somewhat worried	Very worried/somewhat worried	Uncertain	6-7	Disagree/strongly disagree	Uncertain	Uncertain	Yes	Uncertain	Uncertain	Uncertain	6-7	Yes	No	Yes	No	Yes	No	No	No	Yes	Yes	Yes	No
＜35 years old	mother	Others	Married	Shenzhen	High school or lower	Employees of enterprises or public institutions	<10,000	1	3-5	boy	Yes	Health or good	Both Shenzhen city and other cities	No	No	Yes	Yes	5-6	0-2	37	No	Yes	Yes	Disagree/strongly disagree	Very worried/somewhat worried	Not very worried/not worried at all	Uncertain	8-10	Disagree/strongly disagree	Strongly agree/agree	Uncertain	Yes	Not very hesitant/ not hesitant at all	Uncertain	Strongly agree/agree	8-10	Yes	Yes	Yes	Yes	Yes	Yes	No	No	Yes	No	No	No
≥35 years old	father	Han	Married	Shenzhen	High school or lower	Employees of enterprises or public institutions	<10,000	1	3-5	boy	Yes	Health or good	Both Shenzhen city and other cities	Yes	No	No	No	3-4	3-4	46	No	Not sure	Not sure	Strongly agree/agree	Very worried/somewhat worried	Very worried/somewhat worried	Uncertain	6-7	Disagree/strongly disagree	Strongly agree/agree	Strongly agree/agree	Uncertain	Uncertain	Strongly agree/agree	Strongly agree/agree	0-5	No	No	Yes	Yes	Yes	Yes	No	No	Yes	Yes	Yes	No
＜35 years old	mother	Han	Married	Shenzhen	Bachelor's degree or above	Unemployed or others	10,000-30,000	2	<3	boy	Yes	Health or good	Only Shenzhen city	Yes	No	Yes	No	5-6	3-4	20	No	Yes	No	Uncertain	Uncertain	Not very worried/not worried at all	Uncertain	8-10	Disagree/strongly disagree	Strongly agree/agree	Disagree/strongly disagree	Yes	Not very hesitant/ not hesitant at all	Strongly agree/agree	Strongly agree/agree	6-7	Yes	Yes	Yes	Yes	Yes	Yes	No	No	Yes	Yes	Yes	No
＜35 years old	mother	Han	Married	Shenzhen	High school or lower	Unemployed or others	<10,000	2	<3	girl	No	General or weak	Only Shenzhen city	Yes	No	No	No	3-4	3-4	23	No	No	No	Uncertain	Uncertain	Uncertain	Uncertain	8-10	Uncertain	Uncertain	Uncertain	Yes	Not very hesitant/ not hesitant at all	Strongly agree/agree	Strongly agree/agree	8-10	Yes	Yes	Yes	Yes	No	No	No	No	Yes	Yes	Yes	No
＜35 years old	mother	Han	Married	Shenzhen	High school or lower	Unemployed or others	<10,000	2	<3	girl	No	General or weak	Only Shenzhen city	Yes	Yes	No	No	3-4	3-4	7	No	No	No	Strongly agree/agree	Not very worried/not worried at all	Not very worried/not worried at all	Not very worried/not worried at all	8-10	Strongly agree/agree	Strongly agree/agree	Disagree/strongly disagree	Yes	Not very hesitant/ not hesitant at all	Strongly agree/agree	Strongly agree/agree	8-10	Yes	Yes	Yes	Yes	No	No	No	No	Yes	Yes	Yes	Yes
≥35 years old	mother	Han	Married	Shenzhen	High school or lower	Employees of enterprises or public institutions	10,000-30,000	1	3-5	boy	Yes	Health or good	Both Shenzhen city and other cities	No	No	Yes	No	5-6	3-4	17	No	No	No	Disagree/strongly disagree	Very worried/somewhat worried	Not very worried/not worried at all	Not very worried/not worried at all	8-10	Disagree/strongly disagree	Strongly agree/agree	Disagree/strongly disagree	Yes	Not very hesitant/ not hesitant at all	Uncertain	Strongly agree/agree	8-10	Yes	Yes	Yes	Yes	Yes	Yes	No	No	Yes	Yes	Yes	No
＜35 years old	mother	Han	Married	Shenzhen	High school or lower	Commercial and service sectors	<10,000	1	<3	boy	Yes	Health or good	Only other cities	Yes	No	No	No	0-2	0-2	46	No	Not sure	Not sure	Uncertain	Very worried/somewhat worried	Very worried/somewhat worried	Very worried/somewhat worried	8-10	Disagree/strongly disagree	Uncertain	Uncertain	Uncertain	Very hesitant/ somewhat hesitant	Strongly agree/agree	Strongly agree/agree	8-10	No	No	Yes	No	Yes	No	No	No	No	Yes	No	No
＜35 years old	mother	Han	Married	Shenzhen	High school or lower	Unemployed or others	<10,000	2	<3	girl	Yes	Health or good	Both Shenzhen city and other cities	No	No	Yes	No	5-6	3-4	10	No	No	No	Uncertain	Not very worried/not worried at all	Not very worried/not worried at all	Not very worried/not worried at all	8-10	Disagree/strongly disagree	Strongly agree/agree	Strongly agree/agree	Yes	Not very hesitant/ not hesitant at all	Strongly agree/agree	Strongly agree/agree	8-10	Yes	Yes	Yes	Yes	Yes	Yes	No	No	Yes	Yes	Yes	Yes
＜35 years old	mother	Han	Married	Shenzhen	High school or lower	Unemployed or others	10,000-30,000	1	3-5	boy	Yes	Health or good	Only Shenzhen city	Yes	No	No	No	5-6	3-4	7	No	No	No	Disagree/strongly disagree	Not very worried/not worried at all	Not very worried/not worried at all	Not very worried/not worried at all	8-10	Disagree/strongly disagree	Strongly agree/agree	Disagree/strongly disagree	Yes	Not very hesitant/ not hesitant at all	Strongly agree/agree	Strongly agree/agree	8-10	Yes	Yes	Yes	Yes	Yes	Yes	No	No	Yes	Yes	Yes	Yes
＜35 years old	mother	Han	Married	Shenzhen	High school or lower	Unemployed or others	<10,000	1	3-5	boy	Yes	General or weak	Only Shenzhen city	Yes	No	No	No	5-6	3-4	17	No	No	No	Strongly agree/agree	Uncertain	Uncertain	Uncertain	8-10	Disagree/strongly disagree	Strongly agree/agree	Strongly agree/agree	Yes	Not very hesitant/ not hesitant at all	Strongly agree/agree	Strongly agree/agree	8-10	Yes	Yes	Yes	Yes	Yes	Yes	No	No	Yes	Yes	Yes	Yes
≥35 years old	mother	Han	Married	Shenzhen	High school or lower	Migrant or manual laborers	<10,000	1	3-5	girl	Yes	Health or good	Both Shenzhen city and other cities	Yes	No	Yes	No	3-4	0-2	40	No	No	Yes	Disagree/strongly disagree	Very worried/somewhat worried	Very worried/somewhat worried	Very worried/somewhat worried	8-10	Disagree/strongly disagree	Uncertain	Disagree/strongly disagree	Uncertain	Not very hesitant/ not hesitant at all	Strongly agree/agree	Strongly agree/agree	8-10	Yes	No	Yes	No	Yes	No	No	No	Yes	No	No	No
≥35 years old	mother	Han	Married	Shenzhen	Bachelor's degree or above	Employees of enterprises or public institutions	10,000-30,000	2	<3	boy	Yes	Health or good	Only Shenzhen city	Yes	No	No	No	5-6	0-2	20	No	No	No	Strongly agree/agree	Very worried/somewhat worried	Very worried/somewhat worried	Uncertain	8-10	Disagree/strongly disagree	Strongly agree/agree	Uncertain	Yes	Not very hesitant/ not hesitant at all	Strongly agree/agree	Strongly agree/agree	8-10	Yes	Yes	Yes	No	Yes	Yes	No	No	Yes	No	No	No
＜35 years old	mother	Han	Married	Shenzhen	Bachelor's degree or above	Unemployed or others	10,000-30,000	1	3-5	girl	Yes	Health or good	Both Shenzhen city and other cities	No	Yes	No	No	3-4	3-4	43	No	No	No	Disagree/strongly disagree	Very worried/somewhat worried	Very worried/somewhat worried	Very worried/somewhat worried	0-5	Disagree/strongly disagree	Strongly agree/agree	Disagree/strongly disagree	Uncertain	Not very hesitant/ not hesitant at all	Strongly agree/agree	Strongly agree/agree	0-5	No	Yes	Yes	Yes	Yes	No	No	No	Yes	Yes	Yes	No
＜35 years old	mother	Han	Married	Shenzhen	High school or lower	Employees of enterprises or public institutions	<10,000	2	<3	boy	No	Health or good	Both Shenzhen city and other cities	Yes	No	No	No	5-6	3-4	10	No	No	No	Uncertain	Uncertain	Not very worried/not worried at all	Not very worried/not worried at all	8-10	Disagree/strongly disagree	Strongly agree/agree	Uncertain	Yes	Not very hesitant/ not hesitant at all	Strongly agree/agree	Strongly agree/agree	8-10	Yes	Yes	Yes	Yes	Yes	Yes	No	No	Yes	Yes	Yes	No
≥35 years old	father	Han	Married	Other areas	Bachelor's degree or above	Employees of enterprises or public institutions	10,000-30,000	2	3-5	girl	Yes	Health or good	Only Shenzhen city	Yes	No	Yes	Yes	3-4	5-6	47	No	Yes	Yes	Strongly agree/agree	Very worried/somewhat worried	Very worried/somewhat worried	Very worried/somewhat worried	8-10	Disagree/strongly disagree	Strongly agree/agree	Strongly agree/agree	Yes	Very hesitant/ somewhat hesitant	Strongly agree/agree	Strongly agree/agree	8-10	No	No	Yes	No	Yes	Yes	Yes	Yes	Yes	Yes	Yes	No
＜35 years old	mother	Han	Married	Other areas	High school or lower	Unemployed or others	10,000-30,000	2	<3	boy	Yes	Health or good	Both Shenzhen city and other cities	Yes	No	No	No	5-6	3-4	13	No	No	No	Disagree/strongly disagree	Very worried/somewhat worried	Not very worried/not worried at all	Not very worried/not worried at all	8-10	Disagree/strongly disagree	Strongly agree/agree	Disagree/strongly disagree	Yes	Not very hesitant/ not hesitant at all	Strongly agree/agree	Strongly agree/agree	8-10	Yes	Yes	Yes	Yes	Yes	Yes	No	No	Yes	Yes	Yes	Yes
≥35 years old	mother	Han	Others	Other areas	Bachelor's degree or above	Unemployed or others	<10,000	1	3-5	boy	Yes	Health or good	Only Shenzhen city	Yes	No	No	No	3-4	3-4	37	No	No	No	Strongly agree/agree	Very worried/somewhat worried	Very worried/somewhat worried	Very worried/somewhat worried	8-10	Disagree/strongly disagree	Strongly agree/agree	Strongly agree/agree	Uncertain	Very hesitant/ somewhat hesitant	Strongly agree/agree	Strongly agree/agree	8-10	Yes	No	Yes	Yes	Yes	No	No	No	Yes	Yes	Yes	No
≥35 years old	mother	Han	Married	Shenzhen	High school or lower	Commercial and service sectors	<10,000	1	3-5	boy	Yes	Health or good	Both Shenzhen city and other cities	Yes	No	Yes	No	5-6	0-2	37	No	Yes	No	Strongly agree/agree	Very worried/somewhat worried	Very worried/somewhat worried	Very worried/somewhat worried	8-10	Disagree/strongly disagree	Uncertain	Uncertain	Yes	Not very hesitant/ not hesitant at all	Strongly agree/agree	Strongly agree/agree	6-7	Yes	Yes	Yes	Yes	Yes	Yes	No	No	Yes	Yes	No	No
＜35 years old	mother	Han	Married	Shenzhen	High school or lower	Employees of enterprises or public institutions	10,000-30,000	1	3-5	girl	Yes	Health or good	Both Shenzhen city and other cities	Yes	Yes	Yes	No	5-6	0-2	23	No	No	No	Uncertain	Uncertain	Very worried/somewhat worried	Uncertain	8-10	Disagree/strongly disagree	Strongly agree/agree	Strongly agree/agree	Yes	Not very hesitant/ not hesitant at all	Strongly agree/agree	Strongly agree/agree	8-10	Yes	Yes	Yes	Yes	Yes	Yes	No	No	Yes	Yes	No	No
＜35 years old	mother	Han	Married	Other areas	Bachelor's degree or above	Employees of enterprises or public institutions	10,000-30,000	1	3-5	girl	Yes	Health or good	Only Shenzhen city	Yes	No	No	No	3-4	3-4	50	Yes	No	No	Uncertain	Very worried/somewhat worried	Very worried/somewhat worried	Very worried/somewhat worried	6-7	Uncertain	Uncertain	Uncertain	Uncertain	Very hesitant/ somewhat hesitant	Strongly agree/agree	Strongly agree/agree	6-7	Yes	Yes	Yes	Yes	No	No	No	No	Yes	Yes	Yes	No
≥35 years old	mother	Han	Married	Shenzhen	Bachelor's degree or above	Employees of enterprises or public institutions	10,000-30,000	1	3-5	boy	Yes	Health or good	Only Shenzhen city	Yes	Yes	Yes	Yes	5-6	0-2	30	No	Yes	No	Disagree/strongly disagree	Very worried/somewhat worried	Very worried/somewhat worried	Uncertain	8-10	Disagree/strongly disagree	Strongly agree/agree	Disagree/strongly disagree	Yes	Not very hesitant/ not hesitant at all	Strongly agree/agree	Strongly agree/agree	8-10	Yes	Yes	Yes	Yes	Yes	Yes	No	No	Yes	No	No	No
≥35 years old	mother	Han	Married	Shenzhen	High school or lower	Unemployed or others	<10,000	≥3	3-5	girl	Yes	Health or good	Both Shenzhen city and other cities	Yes	No	Yes	No	5-6	3-4	37	No	No	No	Disagree/strongly disagree	Very worried/somewhat worried	Very worried/somewhat worried	Very worried/somewhat worried	8-10	Disagree/strongly disagree	Strongly agree/agree	Uncertain	Yes	Very hesitant/ somewhat hesitant	Strongly agree/agree	Strongly agree/agree	8-10	No	Yes	Yes	Yes	Yes	Yes	Yes	No	Yes	Yes	Yes	No
≥35 years old	father	Han	Married	Shenzhen	High school or lower	Employees of enterprises or public institutions	<10,000	1	3-5	girl	Yes	Health or good	Only Shenzhen city	Yes	No	No	No	5-6	3-4	30	No	No	Yes	Strongly agree/agree	Very worried/somewhat worried	Very worried/somewhat worried	Very worried/somewhat worried	8-10	Disagree/strongly disagree	Strongly agree/agree	Uncertain	Yes	Not very hesitant/ not hesitant at all	Strongly agree/agree	Strongly agree/agree	8-10	No	Yes	Yes	Yes	Yes	Yes	No	No	Yes	Yes	Yes	No
＜35 years old	mother	Han	Married	Other areas	Bachelor's degree or above	Commercial and service sectors	≥30,000	1	3-5	girl	Yes	Health or good	Only Shenzhen city	Yes	No	No	No	3-4	3-4	20	No	No	No	Strongly agree/agree	Uncertain	Very worried/somewhat worried	Uncertain	8-10	Disagree/strongly disagree	Strongly agree/agree	Strongly agree/agree	Yes	Not very hesitant/ not hesitant at all	Strongly agree/agree	Strongly agree/agree	8-10	No	No	Yes	Yes	Yes	Yes	No	No	Yes	Yes	Yes	Yes
＜35 years old	father	Han	Others	Other areas	Bachelor's degree or above	Employees of enterprises or public institutions	10,000-30,000	1	3-5	girl	Yes	General or weak	Only Shenzhen city	Yes	No	No	No	3-4	3-4	20	No	No	No	Strongly agree/agree	Very worried/somewhat worried	Very worried/somewhat worried	Not very worried/not worried at all	8-10	Disagree/strongly disagree	Strongly agree/agree	Strongly agree/agree	Yes	Not very hesitant/ not hesitant at all	Strongly agree/agree	Strongly agree/agree	8-10	No	Yes	Yes	Yes	Yes	No	No	No	Yes	Yes	Yes	Yes
≥35 years old	mother	Han	Married	Shenzhen	High school or lower	Employees of enterprises or public institutions	<10,000	1	3-5	girl	Yes	Health or good	Only Shenzhen city	Yes	No	Yes	No	5-6	0-2	10	No	No	No	Disagree/strongly disagree	Not very worried/not worried at all	Not very worried/not worried at all	Not very worried/not worried at all	8-10	Disagree/strongly disagree	Strongly agree/agree	Uncertain	Yes	Not very hesitant/ not hesitant at all	Strongly agree/agree	Strongly agree/agree	8-10	Yes	Yes	Yes	Yes	Yes	Yes	No	No	Yes	No	No	No
≥35 years old	mother	Han	Married	Other areas	Bachelor's degree or above	Employees of enterprises or public institutions	<10,000	1	3-5	boy	Yes	Health or good	Only Shenzhen city	Yes	Yes	Yes	Yes	5-6	3-4	7	No	No	No	Disagree/strongly disagree	Not very worried/not worried at all	Not very worried/not worried at all	Not very worried/not worried at all	8-10	Disagree/strongly disagree	Strongly agree/agree	Disagree/strongly disagree	Yes	Not very hesitant/ not hesitant at all	Strongly agree/agree	Strongly agree/agree	8-10	Yes	Yes	Yes	Yes	Yes	Yes	No	No	Yes	Yes	Yes	No
＜35 years old	mother	Han	Married	Shenzhen	High school or lower	Commercial and service sectors	<10,000	2	<3	girl	Yes	Health or good	Both Shenzhen city and other cities	No	No	No	No	3-4	0-2	40	No	Yes	Yes	Strongly agree/agree	Not very worried/not worried at all	Not very worried/not worried at all	Uncertain	8-10	Disagree/strongly disagree	Uncertain	Uncertain	No	Very hesitant/ somewhat hesitant	Uncertain	Strongly agree/agree	8-10	No	No	Yes	Yes	Yes	Yes	No	No	Yes	Yes	No	No
≥35 years old	mother	Han	Married	Shenzhen	High school or lower	Unemployed or others	<10,000	1	3-5	boy	No	Health or good	Both Shenzhen city and other cities	Yes	No	No	No	3-4	0-2	37	No	No	No	Uncertain	Very worried/somewhat worried	Very worried/somewhat worried	Very worried/somewhat worried	8-10	Disagree/strongly disagree	Strongly agree/agree	Strongly agree/agree	Yes	Very hesitant/ somewhat hesitant	Strongly agree/agree	Strongly agree/agree	8-10	No	No	Yes	No	Yes	Yes	No	No	Yes	Yes	No	No
≥35 years old	mother	Han	Married	Other areas	Bachelor's degree or above	Employees of enterprises or public institutions	<10,000	1	3-5	boy	Yes	Health or good	Only Shenzhen city	Yes	No	Yes	No	5-6	3-4	20	No	No	No	Uncertain	Very worried/somewhat worried	Uncertain	Uncertain	8-10	Disagree/strongly disagree	Strongly agree/agree	Uncertain	Yes	Not very hesitant/ not hesitant at all	Strongly agree/agree	Strongly agree/agree	8-10	Yes	Yes	Yes	Yes	Yes	No	No	No	Yes	Yes	Yes	No
＜35 years old	mother	Han	Married	Shenzhen	High school or lower	Employees of enterprises or public institutions	10,000-30,000	1	<3	girl	No	Health or good	Both Shenzhen city and other cities	No	Yes	No	No	5-6	3-4	20	No	No	No	Strongly agree/agree	Very worried/somewhat worried	Very worried/somewhat worried	Very worried/somewhat worried	8-10	Disagree/strongly disagree	Strongly agree/agree	Disagree/strongly disagree	Yes	Not very hesitant/ not hesitant at all	Strongly agree/agree	Strongly agree/agree	8-10	No	Yes	Yes	Yes	Yes	Yes	No	No	Yes	Yes	Yes	No
＜35 years old	mother	Han	Married	Shenzhen	High school or lower	Commercial and service sectors	≥30,000	1	3-5	boy	Yes	Health or good	Both Shenzhen city and other cities	No	No	Yes	No	0-2	3-4	53	Yes	No	No	Disagree/strongly disagree	Very worried/somewhat worried	Uncertain	Very worried/somewhat worried	0-5	Uncertain	Uncertain	Uncertain	Uncertain	Very hesitant/ somewhat hesitant	Strongly agree/agree	Strongly agree/agree	6-7	Yes	No	Yes	No	No	No	No	No	Yes	Yes	Yes	Yes
≥35 years old	mother	Han	Married	Other areas	High school or lower	Unemployed or others	10,000-30,000	2	3-5	boy	Yes	Health or good	Only other cities	Yes	Yes	Yes	No	5-6	3-4	40	No	Yes	Yes	Strongly agree/agree	Very worried/somewhat worried	Very worried/somewhat worried	Very worried/somewhat worried	8-10	Disagree/strongly disagree	Strongly agree/agree	Strongly agree/agree	Yes	Not very hesitant/ not hesitant at all	Strongly agree/agree	Strongly agree/agree	8-10	Yes	Yes	Yes	Yes	Yes	Yes	No	No	Yes	Yes	Yes	No
＜35 years old	mother	Han	Married	Shenzhen	High school or lower	Commercial and service sectors	10,000-30,000	≥3	<3	girl	Yes	Health or good	Only Shenzhen city	Yes	No	No	No	5-6	3-4	33	No	No	No	Disagree/strongly disagree	Very worried/somewhat worried	Very worried/somewhat worried	Very worried/somewhat worried	8-10	Disagree/strongly disagree	Strongly agree/agree	Strongly agree/agree	Yes	Not very hesitant/ not hesitant at all	Strongly agree/agree	Strongly agree/agree	8-10	Yes	Yes	Yes	Yes	Yes	Yes	No	No	Yes	Yes	Yes	No
≥35 years old	mother	Others	Married	Shenzhen	High school or lower	Migrant or manual laborers	<10,000	1	3-5	boy	Yes	Health or good	Only Shenzhen city	Yes	Yes	Yes	No	3-4	3-4	47	No	No	No	Disagree/strongly disagree	Very worried/somewhat worried	Very worried/somewhat worried	Very worried/somewhat worried	8-10	Disagree/strongly disagree	Uncertain	Uncertain	Uncertain	Very hesitant/ somewhat hesitant	Uncertain	Strongly agree/agree	8-10	Yes	No	Yes	No	Yes	Yes	No	No	Yes	Yes	Yes	No
≥35 years old	father	Han	Married	Shenzhen	High school or lower	Commercial and service sectors	<10,000	1	3-5	girl	Yes	Health or good	Only Shenzhen city	Yes	No	Yes	No	5-6	0-2	47	No	No	Yes	Disagree/strongly disagree	Very worried/somewhat worried	Very worried/somewhat worried	Very worried/somewhat worried	8-10	Disagree/strongly disagree	Strongly agree/agree	Uncertain	Uncertain	Very hesitant/ somewhat hesitant	Strongly agree/agree	Strongly agree/agree	8-10	Yes	Yes	Yes	Yes	Yes	Yes	No	No	Yes	No	No	No
＜35 years old	mother	Han	Married	Shenzhen	Bachelor's degree or above	Employees of enterprises or public institutions	10,000-30,000	1	3-5	boy	Yes	Health or good	Only Shenzhen city	Yes	No	No	No	5-6	3-4	20	No	Yes	No	Disagree/strongly disagree	Not very worried/not worried at all	Not very worried/not worried at all	Uncertain	8-10	Disagree/strongly disagree	Uncertain	Disagree/strongly disagree	Yes	Not very hesitant/ not hesitant at all	Strongly agree/agree	Strongly agree/agree	8-10	Yes	Yes	Yes	Yes	Yes	Yes	No	No	Yes	Yes	Yes	No
≥35 years old	mother	Han	Married	Shenzhen	High school or lower	Commercial and service sectors	<10,000	1	3-5	boy	Yes	Health or good	Only Shenzhen city	Yes	No	Yes	No	5-6	0-2	37	No	No	No	Disagree/strongly disagree	Very worried/somewhat worried	Very worried/somewhat worried	Very worried/somewhat worried	8-10	Disagree/strongly disagree	Strongly agree/agree	Uncertain	Yes	Very hesitant/ somewhat hesitant	Strongly agree/agree	Strongly agree/agree	8-10	Yes	Yes	Yes	Yes	Yes	Yes	No	No	Yes	Yes	No	No
＜35 years old	mother	Han	Married	Shenzhen	Bachelor's degree or above	Employees of enterprises or public institutions	10,000-30,000	1	3-5	boy	Yes	Health or good	Both Shenzhen city and other cities	Yes	Yes	Yes	Yes	5-6	0-2	40	No	Yes	Yes	Strongly agree/agree	Very worried/somewhat worried	Very worried/somewhat worried	Very worried/somewhat worried	8-10	Disagree/strongly disagree	Strongly agree/agree	Strongly agree/agree	Yes	Not very hesitant/ not hesitant at all	Strongly agree/agree	Strongly agree/agree	8-10	Yes	Yes	Yes	Yes	Yes	No	No	No	Yes	Yes	No	No
＜35 years old	father	Han	Married	Other areas	Bachelor's degree or above	Employees of enterprises or public institutions	<10,000	1	3-5	boy	Yes	Health or good	Only Shenzhen city	No	No	No	No	3-4	3-4	13	No	No	No	Disagree/strongly disagree	Not very worried/not worried at all	Not very worried/not worried at all	Not very worried/not worried at all	8-10	Disagree/strongly disagree	Uncertain	Uncertain	Yes	Not very hesitant/ not hesitant at all	Strongly agree/agree	Strongly agree/agree	8-10	No	Yes	Yes	Yes	Yes	No	No	No	Yes	Yes	Yes	No
＜35 years old	mother	Others	Married	Shenzhen	Bachelor's degree or above	Employees of enterprises or public institutions	<10,000	1	3-5	girl	Yes	Health or good	Both Shenzhen city and other cities	Yes	No	No	Yes	5-6	3-4	13	No	No	No	Disagree/strongly disagree	Not very worried/not worried at all	Not very worried/not worried at all	Very worried/somewhat worried	8-10	Disagree/strongly disagree	Strongly agree/agree	Disagree/strongly disagree	Yes	Not very hesitant/ not hesitant at all	Strongly agree/agree	Strongly agree/agree	8-10	Yes	Yes	Yes	Yes	Yes	Yes	No	No	Yes	Yes	Yes	No
＜35 years old	mother	Han	Married	Shenzhen	Bachelor's degree or above	Migrant or manual laborers	<10,000	2	<3	boy	Yes	Health or good	Both Shenzhen city and other cities	No	No	No	No	0-2	3-4	50	Yes	Yes	Yes	Uncertain	Very worried/somewhat worried	Not very worried/not worried at all	Very worried/somewhat worried	8-10	Uncertain	Uncertain	Uncertain	Yes	Very hesitant/ somewhat hesitant	Strongly agree/agree	Strongly agree/agree	6-7	Yes	No	Yes	No	No	No	No	No	Yes	Yes	Yes	No
≥35 years old	father	Han	Married	Shenzhen	Bachelor's degree or above	Employees of enterprises or public institutions	<10,000	1	3-5	girl	Yes	Health or good	Only Shenzhen city	Yes	Yes	Yes	Yes	3-4	3-4	23	No	No	No	Uncertain	Very worried/somewhat worried	Very worried/somewhat worried	Very worried/somewhat worried	8-10	Disagree/strongly disagree	Strongly agree/agree	Disagree/strongly disagree	Yes	Not very hesitant/ not hesitant at all	Strongly agree/agree	Strongly agree/agree	8-10	No	Yes	Yes	Yes	Yes	No	No	No	Yes	Yes	Yes	No
≥35 years old	mother	Han	Married	Shenzhen	High school or lower	Employees of enterprises or public institutions	<10,000	2	3-5	boy	Yes	Health or good	Both Shenzhen city and other cities	Yes	No	No	No	5-6	3-4	10	No	Yes	No	Strongly agree/agree	Not very worried/not worried at all	Not very worried/not worried at all	Not very worried/not worried at all	8-10	Disagree/strongly disagree	Strongly agree/agree	Uncertain	Yes	Not very hesitant/ not hesitant at all	Strongly agree/agree	Strongly agree/agree	8-10	Yes	Yes	Yes	Yes	Yes	No	No	No	Yes	Yes	Yes	Yes
≥35 years old	father	Han	Married	Shenzhen	High school or lower	Commercial and service sectors	<10,000	1	3-5	girl	Yes	Health or good	Only Shenzhen city	Yes	No	Yes	No	5-6	3-4	10	No	No	No	Uncertain	Not very worried/not worried at all	Not very worried/not worried at all	Very worried/somewhat worried	8-10	Disagree/strongly disagree	Strongly agree/agree	Disagree/strongly disagree	Yes	Not very hesitant/ not hesitant at all	Strongly agree/agree	Strongly agree/agree	8-10	Yes	Yes	Yes	Yes	Yes	No	No	No	Yes	Yes	Yes	No
＜35 years old	mother	Han	Married	Shenzhen	High school or lower	Unemployed or others	<10,000	2	3-5	girl	Yes	Health or good	Both Shenzhen city and other cities	No	No	No	No	5-6	3-4	30	No	No	No	Disagree/strongly disagree	Very worried/somewhat worried	Very worried/somewhat worried	Very worried/somewhat worried	8-10	Disagree/strongly disagree	Strongly agree/agree	Uncertain	Yes	Not very hesitant/ not hesitant at all	Strongly agree/agree	Strongly agree/agree	8-10	Yes	Yes	Yes	Yes	Yes	Yes	No	No	Yes	Yes	Yes	No
＜35 years old	mother	Han	Married	Other areas	Bachelor's degree or above	Employees of enterprises or public institutions	<10,000	1	<3	girl	No	Health or good	Only Shenzhen city	Yes	No	No	No	3-4	3-4	71	Yes	Not sure	Yes	Uncertain	Very worried/somewhat worried	Very worried/somewhat worried	Very worried/somewhat worried	0-5	Uncertain	Uncertain	Uncertain	No	Very hesitant/ somewhat hesitant	Strongly agree/agree	Strongly agree/agree	0-5	Yes	Yes	Yes	No	No	No	No	No	Yes	Yes	Yes	No
＜35 years old	mother	Han	Married	Shenzhen	High school or lower	Unemployed or others	10,000-30,000	1	3-5	boy	Yes	Health or good	Only other cities	No	Yes	No	No	5-6	3-4	33	No	No	No	Disagree/strongly disagree	Very worried/somewhat worried	Very worried/somewhat worried	Very worried/somewhat worried	8-10	Disagree/strongly disagree	Strongly agree/agree	Disagree/strongly disagree	Yes	Not very hesitant/ not hesitant at all	Strongly agree/agree	Strongly agree/agree	0-5	Yes	Yes	Yes	Yes	Yes	Yes	Yes	No	Yes	Yes	Yes	No
＜35 years old	mother	Han	Married	Shenzhen	Bachelor's degree or above	Employees of enterprises or public institutions	10,000-30,000	2	3-5	boy	Yes	Health or good	Both Shenzhen city and other cities	No	Yes	No	No	5-6	3-4	27	No	No	No	Strongly agree/agree	Very worried/somewhat worried	Very worried/somewhat worried	Very worried/somewhat worried	6-7	Disagree/strongly disagree	Strongly agree/agree	Disagree/strongly disagree	Yes	Not very hesitant/ not hesitant at all	Strongly agree/agree	Strongly agree/agree	6-7	Yes	Yes	Yes	Yes	Yes	Yes	No	No	Yes	Yes	Yes	Yes
＜35 years old	mother	Han	Married	Shenzhen	High school or lower	Commercial and service sectors	10,000-30,000	1	3-5	boy	Yes	Health or good	Both Shenzhen city and other cities	No	No	No	No	5-6	0-2	23	No	No	No	Uncertain	Uncertain	Uncertain	Uncertain	8-10	Disagree/strongly disagree	Strongly agree/agree	Uncertain	Yes	Very hesitant/ somewhat hesitant	Strongly agree/agree	Strongly agree/agree	8-10	Yes	Yes	Yes	No	Yes	Yes	No	No	Yes	Yes	No	No
≥35 years old	mother	Han	Married	Other areas	High school or lower	Employees of enterprises or public institutions	<10,000	1	3-5	boy	Yes	Health or good	Both Shenzhen city and other cities	No	No	No	No	5-6	3-4	27	No	No	No	Uncertain	Very worried/somewhat worried	Very worried/somewhat worried	Very worried/somewhat worried	8-10	Disagree/strongly disagree	Strongly agree/agree	Disagree/strongly disagree	Uncertain	Not very hesitant/ not hesitant at all	Strongly agree/agree	Strongly agree/agree	8-10	Yes	Yes	Yes	Yes	Yes	Yes	No	No	Yes	Yes	Yes	No
＜35 years old	mother	Han	Married	Other areas	Bachelor's degree or above	Commercial and service sectors	10,000-30,000	1	3-5	boy	Yes	Health or good	Only Shenzhen city	Yes	No	No	No	5-6	3-4	33	No	No	No	Disagree/strongly disagree	Very worried/somewhat worried	Very worried/somewhat worried	Very worried/somewhat worried	6-7	Disagree/strongly disagree	Strongly agree/agree	Disagree/strongly disagree	Yes	Not very hesitant/ not hesitant at all	Strongly agree/agree	Strongly agree/agree	6-7	Yes	Yes	Yes	Yes	Yes	Yes	No	No	Yes	Yes	Yes	No
≥35 years old	mother	Han	Married	Other areas	High school or lower	Employees of enterprises or public institutions	<10,000	1	3-5	boy	Yes	Health or good	Both Shenzhen city and other cities	No	No	No	No	3-4	3-4	40	No	No	No	Strongly agree/agree	Very worried/somewhat worried	Very worried/somewhat worried	Very worried/somewhat worried	6-7	Uncertain	Uncertain	Uncertain	Yes	Very hesitant/ somewhat hesitant	Strongly agree/agree	Strongly agree/agree	8-10	Yes	No	Yes	Yes	No	No	No	No	Yes	Yes	Yes	No
≥35 years old	mother	Han	Married	Other areas	High school or lower	Unemployed or others	<10,000	1	3-5	boy	Yes	Health or good	Only other cities	Yes	Yes	No	No	3-4	0-2	50	Yes	Yes	Not sure	Uncertain	Very worried/somewhat worried	Uncertain	Uncertain	8-10	Uncertain	Uncertain	Uncertain	Uncertain	Uncertain	Uncertain	Uncertain	8-10	Yes	Yes	Yes	No	No	No	No	No	Yes	No	No	No
≥35 years old	mother	Han	Married	Other areas	Bachelor's degree or above	Employees of enterprises or public institutions	<10,000	1	3-5	girl	Yes	General or weak	Both Shenzhen city and other cities	Yes	No	Yes	No	5-6	3-4	20	No	No	No	Uncertain	Very worried/somewhat worried	Not very worried/not worried at all	Uncertain	8-10	Disagree/strongly disagree	Uncertain	Uncertain	Yes	Not very hesitant/ not hesitant at all	Strongly agree/agree	Strongly agree/agree	8-10	Yes	Yes	Yes	Yes	Yes	Yes	No	No	Yes	Yes	Yes	Yes
＜35 years old	mother	Han	Married	Shenzhen	High school or lower	Commercial and service sectors	<10,000	1	3-5	girl	Yes	Health or good	Only other cities	Yes	No	No	No	5-6	3-4	47	No	No	No	Uncertain	Very worried/somewhat worried	Uncertain	Very worried/somewhat worried	6-7	Disagree/strongly disagree	Uncertain	Uncertain	Yes	Uncertain	Uncertain	Uncertain	0-5	Yes	Yes	Yes	Yes	Yes	Yes	No	No	Yes	Yes	Yes	Yes
＜35 years old	mother	Han	Married	Other areas	High school or lower	Migrant or manual laborers	<10,000	2	<3	boy	Yes	Health or good	Only Shenzhen city	No	No	Yes	No	5-6	0-2	33	No	Yes	Yes	Uncertain	Very worried/somewhat worried	Uncertain	Uncertain	8-10	Disagree/strongly disagree	Uncertain	Disagree/strongly disagree	Yes	Not very hesitant/ not hesitant at all	Strongly agree/agree	Strongly agree/agree	8-10	Yes	Yes	Yes	Yes	Yes	Yes	No	No	Yes	Yes	No	No
＜35 years old	mother	Han	Married	Shenzhen	Bachelor's degree or above	Employees of enterprises or public institutions	10,000-30,000	1	3-5	boy	Yes	General or weak	Only Shenzhen city	Yes	Yes	Yes	Yes	5-6	3-4	3	No	No	No	Strongly agree/agree	Not very worried/not worried at all	Not very worried/not worried at all	Uncertain	8-10	Disagree/strongly disagree	Strongly agree/agree	Disagree/strongly disagree	Yes	Not very hesitant/ not hesitant at all	Strongly agree/agree	Strongly agree/agree	8-10	Yes	Yes	Yes	Yes	Yes	Yes	No	No	Yes	Yes	Yes	Yes
＜35 years old	mother	Han	Married	Other areas	Bachelor's degree or above	Unemployed or others	<10,000	1	3-5	girl	Yes	Health or good	Only Shenzhen city	Yes	Yes	Yes	No	5-6	0-2	33	No	Yes	No	Strongly agree/agree	Very worried/somewhat worried	Very worried/somewhat worried	Very worried/somewhat worried	8-10	Disagree/strongly disagree	Strongly agree/agree	Disagree/strongly disagree	Yes	Not very hesitant/ not hesitant at all	Uncertain	Uncertain	8-10	Yes	Yes	Yes	Yes	Yes	Yes	No	No	Yes	No	No	No
＜35 years old	mother	Han	Married	Shenzhen	High school or lower	Unemployed or others	<10,000	1	3-5	boy	Yes	Health or good	Only Shenzhen city	Yes	No	No	Yes	3-4	3-4	27	No	No	No	Uncertain	Very worried/somewhat worried	Very worried/somewhat worried	Uncertain	8-10	Disagree/strongly disagree	Uncertain	Uncertain	Yes	Not very hesitant/ not hesitant at all	Strongly agree/agree	Strongly agree/agree	8-10	No	Yes	Yes	Yes	Yes	No	No	No	Yes	Yes	Yes	Yes
＜35 years old	mother	Han	Married	Shenzhen	Bachelor's degree or above	Employees of enterprises or public institutions	10,000-30,000	1	3-5	girl	Yes	Health or good	Both Shenzhen city and other cities	Yes	No	Yes	No	5-6	3-4	10	No	No	No	Uncertain	Very worried/somewhat worried	Not very worried/not worried at all	Not very worried/not worried at all	8-10	Disagree/strongly disagree	Strongly agree/agree	Disagree/strongly disagree	Yes	Not very hesitant/ not hesitant at all	Strongly agree/agree	Strongly agree/agree	8-10	Yes	Yes	Yes	No	Yes	Yes	No	No	Yes	Yes	Yes	No
＜35 years old	mother	Han	Married	Shenzhen	High school or lower	Commercial and service sectors	<10,000	1	3-5	girl	Yes	Health or good	Both Shenzhen city and other cities	Yes	No	Yes	Yes	5-6	3-4	39	No	No	Not sure	Strongly agree/agree	Very worried/somewhat worried	Very worried/somewhat worried	Very worried/somewhat worried	8-10	Disagree/strongly disagree	Strongly agree/agree	Strongly agree/agree	Uncertain	Very hesitant/ somewhat hesitant	Strongly agree/agree	Strongly agree/agree	8-10	Yes	Yes	Yes	Yes	Yes	Yes	No	No	Yes	Yes	Yes	No
≥35 years old	mother	Han	Married	Other areas	Bachelor's degree or above	Unemployed or others	<10,000	1	3-5	girl	Yes	Health or good	Only Shenzhen city	Yes	No	Yes	No	3-4	0-2	43	No	No	No	Disagree/strongly disagree	Very worried/somewhat worried	Very worried/somewhat worried	Very worried/somewhat worried	6-7	Disagree/strongly disagree	Strongly agree/agree	Uncertain	Uncertain	Very hesitant/ somewhat hesitant	Strongly agree/agree	Strongly agree/agree	8-10	No	No	Yes	Yes	Yes	No	No	No	Yes	Yes	No	No
＜35 years old	mother	Han	Married	Other areas	High school or lower	Unemployed or others	≥30,000	1	3-5	boy	Yes	Health or good	Both Shenzhen city and other cities	No	No	Yes	No	3-4	3-4	67	Yes	No	No	Uncertain	Very worried/somewhat worried	Very worried/somewhat worried	Very worried/somewhat worried	0-5	Uncertain	Uncertain	Uncertain	No	Very hesitant/ somewhat hesitant	Uncertain	Uncertain	0-5	Yes	Yes	Yes	No	No	No	No	No	Yes	Yes	Yes	No
≥35 years old	mother	Han	Married	Shenzhen	High school or lower	Unemployed or others	<10,000	1	3-5	boy	Yes	Health or good	Both Shenzhen city and other cities	No	No	No	Yes	5-6	3-4	33	No	Yes	No	Uncertain	Very worried/somewhat worried	Uncertain	Uncertain	8-10	Disagree/strongly disagree	Strongly agree/agree	Uncertain	Yes	Not very hesitant/ not hesitant at all	Uncertain	Uncertain	8-10	Yes	Yes	Yes	Yes	Yes	Yes	No	No	Yes	Yes	Yes	No
≥35 years old	mother	Han	Married	Shenzhen	High school or lower	Migrant or manual laborers	<10,000	1	3-5	girl	Yes	Health or good	Both Shenzhen city and other cities	No	No	Yes	No	0-2	3-4	57	Yes	No	No	Disagree/strongly disagree	Very worried/somewhat worried	Very worried/somewhat worried	Very worried/somewhat worried	0-5	Uncertain	Uncertain	Uncertain	Yes	Very hesitant/ somewhat hesitant	Strongly agree/agree	Strongly agree/agree	0-5	No	Yes	Yes	No	No	No	No	No	Yes	Yes	Yes	No
＜35 years old	mother	Han	Married	Shenzhen	High school or lower	Unemployed or others	<10,000	1	3-5	girl	Yes	Health or good	Only Shenzhen city	No	No	No	No	3-4	3-4	54	Yes	Not sure	Not sure	Uncertain	Very worried/somewhat worried	Very worried/somewhat worried	Uncertain	6-7	Uncertain	Uncertain	Uncertain	Uncertain	Very hesitant/ somewhat hesitant	Strongly agree/agree	Strongly agree/agree	6-7	Yes	No	Yes	Yes	No	No	No	No	Yes	Yes	Yes	No
＜35 years old	mother	Han	Married	Other areas	Bachelor's degree or above	Employees of enterprises or public institutions	10,000-30,000	1	3-5	boy	Yes	Health or good	Only Shenzhen city	No	No	No	No	0-2	3-4	61	Yes	No	Not sure	Uncertain	Very worried/somewhat worried	Very worried/somewhat worried	Very worried/somewhat worried	0-5	Uncertain	Uncertain	Strongly agree/agree	Uncertain	Very hesitant/ somewhat hesitant	Strongly agree/agree	Strongly agree/agree	6-7	No	No	Yes	Yes	No	No	No	No	Yes	Yes	No	No
＜35 years old	mother	Han	Married	Shenzhen	High school or lower	Unemployed or others	<10,000	1	3-5	boy	Yes	Health or good	Both Shenzhen city and other cities	No	No	No	No	5-6	3-4	17	No	No	No	Uncertain	Very worried/somewhat worried	Very worried/somewhat worried	Not very worried/not worried at all	8-10	Disagree/strongly disagree	Strongly agree/agree	Disagree/strongly disagree	Yes	Not very hesitant/ not hesitant at all	Strongly agree/agree	Strongly agree/agree	8-10	Yes	Yes	Yes	Yes	Yes	Yes	No	No	Yes	Yes	Yes	No
＜35 years old	mother	Han	Married	Shenzhen	High school or lower	Employees of enterprises or public institutions	10,000-30,000	2	3-5	boy	Yes	Health or good	Only Shenzhen city	Yes	Yes	No	Yes	5-6	3-4	17	No	No	No	Disagree/strongly disagree	Very worried/somewhat worried	Uncertain	Not very worried/not worried at all	8-10	Disagree/strongly disagree	Strongly agree/agree	Disagree/strongly disagree	Yes	Not very hesitant/ not hesitant at all	Strongly agree/agree	Strongly agree/agree	8-10	Yes	Yes	Yes	Yes	Yes	No	No	No	Yes	Yes	Yes	No
＜35 years old	mother	Han	Married	Shenzhen	Bachelor's degree or above	Employees of enterprises or public institutions	<10,000	2	<3	boy	Yes	Health or good	Both Shenzhen city and other cities	Yes	Yes	Yes	Yes	5-6	5-6	0	No	No	No	Strongly agree/agree	Not very worried/not worried at all	Not very worried/not worried at all	Not very worried/not worried at all	8-10	Disagree/strongly disagree	Strongly agree/agree	Disagree/strongly disagree	Yes	Not very hesitant/ not hesitant at all	Strongly agree/agree	Strongly agree/agree	8-10	Yes	Yes	Yes	Yes	Yes	Yes	Yes	Yes	Yes	Yes	Yes	No
＜35 years old	mother	Han	Married	Shenzhen	Bachelor's degree or above	Commercial and service sectors	<10,000	2	3-5	girl	Yes	Health or good	Both Shenzhen city and other cities	Yes	No	No	No	5-6	3-4	10	No	No	No	Uncertain	Uncertain	Uncertain	Not very worried/not worried at all	8-10	Disagree/strongly disagree	Strongly agree/agree	Disagree/strongly disagree	Yes	Not very hesitant/ not hesitant at all	Strongly agree/agree	Strongly agree/agree	8-10	Yes	Yes	Yes	Yes	Yes	Yes	No	No	Yes	Yes	Yes	No
＜35 years old	father	Han	Married	Shenzhen	High school or lower	Migrant or manual laborers	<10,000	1	3-5	girl	Yes	Health or good	Both Shenzhen city and other cities	Yes	No	No	Yes	5-6	3-4	27	No	No	No	Strongly agree/agree	Very worried/somewhat worried	Very worried/somewhat worried	Very worried/somewhat worried	8-10	Disagree/strongly disagree	Strongly agree/agree	Uncertain	Uncertain	Not very hesitant/ not hesitant at all	Strongly agree/agree	Strongly agree/agree	8-10	Yes	Yes	Yes	Yes	Yes	Yes	No	No	Yes	Yes	Yes	No
＜35 years old	mother	Han	Married	Shenzhen	Bachelor's degree or above	Employees of enterprises or public institutions	10,000-30,000	1	3-5	boy	Yes	Health or good	Only Shenzhen city	Yes	Yes	No	No	5-6	3-4	3	No	No	No	Strongly agree/agree	Not very worried/not worried at all	Not very worried/not worried at all	Not very worried/not worried at all	8-10	Disagree/strongly disagree	Strongly agree/agree	Uncertain	Yes	Not very hesitant/ not hesitant at all	Strongly agree/agree	Strongly agree/agree	8-10	Yes	Yes	Yes	Yes	Yes	Yes	No	No	Yes	Yes	Yes	No
≥35 years old	mother	Han	Married	Shenzhen	High school or lower	Employees of enterprises or public institutions	10,000-30,000	1	3-5	girl	Yes	Health or good	Both Shenzhen city and other cities	Yes	No	Yes	No	5-6	3-4	17	No	No	No	Uncertain	Very worried/somewhat worried	Not very worried/not worried at all	Uncertain	8-10	Disagree/strongly disagree	Strongly agree/agree	Disagree/strongly disagree	Uncertain	Not very hesitant/ not hesitant at all	Strongly agree/agree	Strongly agree/agree	8-10	Yes	Yes	Yes	Yes	Yes	Yes	No	No	Yes	Yes	Yes	No
＜35 years old	mother	Han	Married	Shenzhen	Bachelor's degree or above	Employees of enterprises or public institutions	10,000-30,000	2	3-5	boy	Yes	Health or good	Both Shenzhen city and other cities	No	No	Yes	No	5-6	0-2	37	No	No	No	Strongly agree/agree	Very worried/somewhat worried	Very worried/somewhat worried	Very worried/somewhat worried	8-10	Disagree/strongly disagree	Uncertain	Strongly agree/agree	Yes	Very hesitant/ somewhat hesitant	Strongly agree/agree	Strongly agree/agree	8-10	Yes	Yes	Yes	No	Yes	Yes	No	No	Yes	No	No	No
＜35 years old	mother	Han	Married	Shenzhen	Bachelor's degree or above	Employees of enterprises or public institutions	10,000-30,000	2	3-5	boy	Yes	Health or good	Only Shenzhen city	No	No	No	No	5-6	3-4	23	No	No	No	Disagree/strongly disagree	Very worried/somewhat worried	Very worried/somewhat worried	Uncertain	8-10	Disagree/strongly disagree	Strongly agree/agree	Disagree/strongly disagree	Yes	Not very hesitant/ not hesitant at all	Strongly agree/agree	Strongly agree/agree	8-10	Yes	Yes	Yes	Yes	Yes	No	No	No	Yes	Yes	Yes	No
≥35 years old	mother	Others	Married	Shenzhen	High school or lower	Unemployed or others	<10,000	1	3-5	boy	Yes	Health or good	Only Shenzhen city	Yes	No	Yes	No	3-4	3-4	43	No	Yes	No	Uncertain	Very worried/somewhat worried	Very worried/somewhat worried	Very worried/somewhat worried	8-10	Uncertain	Disagree/strongly disagree	Disagree/strongly disagree	Uncertain	Not very hesitant/ not hesitant at all	Strongly agree/agree	Strongly agree/agree	8-10	Yes	Yes	Yes	Yes	No	No	No	No	Yes	Yes	Yes	Yes
＜35 years old	mother	Han	Married	Shenzhen	Bachelor's degree or above	Employees of enterprises or public institutions	<10,000	1	3-5	boy	Yes	Health or good	Only Shenzhen city	Yes	Yes	No	No	5-6	0-2	7	No	No	No	Uncertain	Uncertain	Not very worried/not worried at all	Not very worried/not worried at all	8-10	Disagree/strongly disagree	Strongly agree/agree	Disagree/strongly disagree	Yes	Not very hesitant/ not hesitant at all	Strongly agree/agree	Strongly agree/agree	8-10	Yes	Yes	Yes	Yes	Yes	No	No	No	Yes	Yes	No	No
≥35 years old	mother	Han	Married	Shenzhen	High school or lower	Employees of enterprises or public institutions	<10,000	1	3-5	boy	Yes	Health or good	Both Shenzhen city and other cities	Yes	No	Yes	Yes	3-4	0-2	68	Yes	Not sure	Yes	Uncertain	Very worried/somewhat worried	Very worried/somewhat worried	Very worried/somewhat worried	0-5	Strongly agree/agree	Strongly agree/agree	Strongly agree/agree	Uncertain	Very hesitant/ somewhat hesitant	Strongly agree/agree	Uncertain	8-10	No	No	Yes	Yes	No	Yes	No	No	Yes	No	No	No
＜35 years old	mother	Han	Married	Other areas	Bachelor's degree or above	Unemployed or others	<10,000	1	3-5	girl	Yes	Health or good	Only other cities	No	No	No	No	3-4	3-4	10	No	No	No	Uncertain	Not very worried/not worried at all	Not very worried/not worried at all	Not very worried/not worried at all	8-10	Disagree/strongly disagree	Uncertain	Disagree/strongly disagree	Yes	Not very hesitant/ not hesitant at all	Strongly agree/agree	Strongly agree/agree	6-7	Yes	No	Yes	Yes	Yes	No	No	No	Yes	Yes	Yes	Yes
＜35 years old	mother	Han	Married	Shenzhen	High school or lower	Unemployed or others	<10,000	1	3-5	girl	Yes	Health or good	Both Shenzhen city and other cities	Yes	No	No	No	5-6	3-4	20	No	Yes	No	Disagree/strongly disagree	Not very worried/not worried at all	Not very worried/not worried at all	Not very worried/not worried at all	8-10	Disagree/strongly disagree	Strongly agree/agree	Strongly agree/agree	Yes	Not very hesitant/ not hesitant at all	Strongly agree/agree	Strongly agree/agree	8-10	No	Yes	Yes	Yes	Yes	Yes	No	No	Yes	Yes	Yes	Yes
＜35 years old	mother	Han	Married	Shenzhen	High school or lower	Unemployed or others	10,000-30,000	2	<3	boy	Yes	Health or good	Both Shenzhen city and other cities	No	No	Yes	No	3-4	0-2	47	No	Yes	No	Uncertain	Very worried/somewhat worried	Very worried/somewhat worried	Uncertain	8-10	Uncertain	Uncertain	Uncertain	Yes	Very hesitant/ somewhat hesitant	Uncertain	Strongly agree/agree	8-10	Yes	Yes	Yes	No	No	No	No	No	Yes	No	No	No
＜35 years old	father	Han	Married	Shenzhen	Bachelor's degree or above	Employees of enterprises or public institutions	10,000-30,000	2	<3	girl	Yes	Health or good	Both Shenzhen city and other cities	Yes	No	Yes	No	5-6	3-4	40	No	No	No	Strongly agree/agree	Very worried/somewhat worried	Very worried/somewhat worried	Very worried/somewhat worried	8-10	Disagree/strongly disagree	Strongly agree/agree	Strongly agree/agree	No	Very hesitant/ somewhat hesitant	Strongly agree/agree	Strongly agree/agree	8-10	Yes	Yes	Yes	Yes	Yes	Yes	No	No	Yes	Yes	Yes	Yes
＜35 years old	mother	Han	Married	Shenzhen	Bachelor's degree or above	Commercial and service sectors	<10,000	1	3-5	boy	Yes	Health or good	Only Shenzhen city	Yes	Yes	No	No	5-6	3-4	7	No	No	No	Strongly agree/agree	Not very worried/not worried at all	Not very worried/not worried at all	Very worried/somewhat worried	8-10	Disagree/strongly disagree	Strongly agree/agree	Disagree/strongly disagree	Yes	Not very hesitant/ not hesitant at all	Strongly agree/agree	Strongly agree/agree	8-10	Yes	Yes	Yes	Yes	Yes	Yes	No	No	Yes	Yes	Yes	Yes
≥35 years old	mother	Han	Married	Shenzhen	High school or lower	Commercial and service sectors	10,000-30,000	1	3-5	boy	Yes	Health or good	Both Shenzhen city and other cities	Yes	Yes	Yes	Yes	3-4	0-2	30	No	Yes	No	Uncertain	Very worried/somewhat worried	Very worried/somewhat worried	Uncertain	8-10	Disagree/strongly disagree	Strongly agree/agree	Uncertain	Yes	Not very hesitant/ not hesitant at all	Strongly agree/agree	Strongly agree/agree	8-10	Yes	No	Yes	No	Yes	Yes	No	No	Yes	Yes	No	No
≥35 years old	mother	Han	Married	Shenzhen	High school or lower	Unemployed or others	<10,000	1	3-5	boy	Yes	Health or good	Only other cities	No	No	Yes	No	3-4	3-4	47	No	Yes	No	Uncertain	Uncertain	Uncertain	Uncertain	8-10	Disagree/strongly disagree	Uncertain	Uncertain	Uncertain	Uncertain	Uncertain	Uncertain	0-5	Yes	No	Yes	Yes	Yes	No	No	No	Yes	Yes	Yes	No
≥35 years old	mother	Han	Married	Shenzhen	High school or lower	Employees of enterprises or public institutions	10,000-30,000	1	<3	boy	Yes	Health or good	Both Shenzhen city and other cities	Yes	No	No	No	3-4	3-4	23	No	No	No	Uncertain	Very worried/somewhat worried	Uncertain	Uncertain	8-10	Disagree/strongly disagree	Strongly agree/agree	Strongly agree/agree	Yes	Not very hesitant/ not hesitant at all	Strongly agree/agree	Strongly agree/agree	8-10	No	Yes	Yes	Yes	Yes	No	No	No	Yes	Yes	Yes	No
≥35 years old	mother	Han	Married	Shenzhen	High school or lower	Commercial and service sectors	≥30,000	1	3-5	girl	Yes	Health or good	Only Shenzhen city	Yes	No	No	No	3-4	3-4	33	No	No	No	Strongly agree/agree	Very worried/somewhat worried	Very worried/somewhat worried	Very worried/somewhat worried	8-10	Strongly agree/agree	Disagree/strongly disagree	Disagree/strongly disagree	Yes	Not very hesitant/ not hesitant at all	Strongly agree/agree	Strongly agree/agree	8-10	Yes	Yes	Yes	Yes	No	No	Yes	No	Yes	Yes	Yes	No
≥35 years old	mother	Han	Married	Shenzhen	High school or lower	Employees of enterprises or public institutions	<10,000	1	3-5	boy	Yes	Health or good	Only Shenzhen city	Yes	No	No	No	5-6	3-4	27	No	Yes	No	Uncertain	Uncertain	Not very worried/not worried at all	Uncertain	8-10	Strongly agree/agree	Strongly agree/agree	Uncertain	Yes	Not very hesitant/ not hesitant at all	Strongly agree/agree	Strongly agree/agree	8-10	Yes	Yes	Yes	Yes	No	Yes	No	No	Yes	Yes	Yes	No
＜35 years old	mother	Han	Married	Shenzhen	Bachelor's degree or above	Employees of enterprises or public institutions	<10,000	1	3-5	boy	Yes	Health or good	Both Shenzhen city and other cities	Yes	No	No	No	5-6	3-4	20	No	No	No	Strongly agree/agree	Very worried/somewhat worried	Very worried/somewhat worried	Very worried/somewhat worried	8-10	Disagree/strongly disagree	Strongly agree/agree	Disagree/strongly disagree	Yes	Not very hesitant/ not hesitant at all	Strongly agree/agree	Strongly agree/agree	8-10	Yes	Yes	Yes	Yes	Yes	No	No	No	Yes	Yes	Yes	Yes
＜35 years old	mother	Han	Married	Other areas	Bachelor's degree or above	Employees of enterprises or public institutions	10,000-30,000	1	3-5	girl	Yes	Health or good	Only Shenzhen city	Yes	No	Yes	No	5-6	3-4	20	No	No	No	Strongly agree/agree	Very worried/somewhat worried	Very worried/somewhat worried	Uncertain	8-10	Disagree/strongly disagree	Strongly agree/agree	Disagree/strongly disagree	Yes	Not very hesitant/ not hesitant at all	Strongly agree/agree	Strongly agree/agree	6-7	Yes	Yes	Yes	Yes	Yes	Yes	No	No	Yes	Yes	Yes	No
≥35 years old	father	Han	Married	Other areas	Bachelor's degree or above	Employees of enterprises or public institutions	<10,000	1	3-5	boy	Yes	Health or good	Only Shenzhen city	Yes	No	Yes	No	5-6	0-2	20	No	No	No	Disagree/strongly disagree	Very worried/somewhat worried	Not very worried/not worried at all	Not very worried/not worried at all	8-10	Disagree/strongly disagree	Strongly agree/agree	Strongly agree/agree	Yes	Not very hesitant/ not hesitant at all	Strongly agree/agree	Strongly agree/agree	8-10	Yes	Yes	Yes	Yes	Yes	Yes	No	No	Yes	Yes	No	No
≥35 years old	father	Han	Married	Other areas	Bachelor's degree or above	Employees of enterprises or public institutions	10,000-30,000	1	3-5	boy	Yes	Health or good	Both Shenzhen city and other cities	Yes	No	No	No	5-6	0-2	30	No	Yes	No	Uncertain	Very worried/somewhat worried	Very worried/somewhat worried	Very worried/somewhat worried	8-10	Disagree/strongly disagree	Strongly agree/agree	Disagree/strongly disagree	Yes	Not very hesitant/ not hesitant at all	Strongly agree/agree	Strongly agree/agree	8-10	Yes	Yes	Yes	Yes	Yes	No	No	No	Yes	No	No	No
≥35 years old	mother	Han	Married	Shenzhen	Bachelor's degree or above	Employees of enterprises or public institutions	10,000-30,000	2	<3	boy	Yes	General or weak	Only Shenzhen city	Yes	No	No	No	5-6	3-4	17	No	No	No	Uncertain	Very worried/somewhat worried	Very worried/somewhat worried	Not very worried/not worried at all	8-10	Disagree/strongly disagree	Strongly agree/agree	Disagree/strongly disagree	Yes	Not very hesitant/ not hesitant at all	Strongly agree/agree	Strongly agree/agree	8-10	Yes	Yes	Yes	Yes	Yes	Yes	No	No	Yes	Yes	Yes	No
＜35 years old	mother	Han	Married	Other areas	Bachelor's degree or above	Employees of enterprises or public institutions	10,000-30,000	1	3-5	girl	Yes	Health or good	Only Shenzhen city	Yes	Yes	No	No	5-6	0-2	33	No	Yes	Yes	Strongly agree/agree	Very worried/somewhat worried	Very worried/somewhat worried	Very worried/somewhat worried	8-10	Disagree/strongly disagree	Strongly agree/agree	Disagree/strongly disagree	Yes	Not very hesitant/ not hesitant at all	Strongly agree/agree	Strongly agree/agree	8-10	Yes	Yes	Yes	Yes	Yes	Yes	No	No	Yes	Yes	No	No
≥35 years old	mother	Han	Married	Other areas	Bachelor's degree or above	Employees of enterprises or public institutions	10,000-30,000	1	3-5	girl	Yes	Health or good	Only Shenzhen city	Yes	Yes	Yes	No	5-6	5-6	0	No	No	No	Strongly agree/agree	Not very worried/not worried at all	Not very worried/not worried at all	Not very worried/not worried at all	8-10	Disagree/strongly disagree	Strongly agree/agree	Disagree/strongly disagree	Yes	Not very hesitant/ not hesitant at all	Strongly agree/agree	Strongly agree/agree	8-10	Yes	Yes	Yes	Yes	Yes	Yes	Yes	Yes	Yes	Yes	Yes	Yes
＜35 years old	mother	Han	Others	Shenzhen	High school or lower	Migrant or manual laborers	10,000-30,000	≥3	<3	girl	Yes	Health or good	Both Shenzhen city and other cities	Yes	No	No	No	5-6	3-4	20	No	No	No	Uncertain	Very worried/somewhat worried	Very worried/somewhat worried	Uncertain	8-10	Disagree/strongly disagree	Strongly agree/agree	Disagree/strongly disagree	Yes	Not very hesitant/ not hesitant at all	Strongly agree/agree	Strongly agree/agree	8-10	Yes	Yes	Yes	Yes	Yes	Yes	No	No	Yes	Yes	Yes	No
＜35 years old	mother	Han	Married	Other areas	Bachelor's degree or above	Employees of enterprises or public institutions	10,000-30,000	1	3-5	boy	Yes	Health or good	Only Shenzhen city	No	No	No	No	5-6	3-4	7	No	No	No	Strongly agree/agree	Not very worried/not worried at all	Not very worried/not worried at all	Very worried/somewhat worried	8-10	Disagree/strongly disagree	Strongly agree/agree	Disagree/strongly disagree	Yes	Not very hesitant/ not hesitant at all	Strongly agree/agree	Strongly agree/agree	8-10	Yes	Yes	Yes	Yes	Yes	Yes	Yes	No	Yes	Yes	Yes	No
＜35 years old	mother	Han	Married	Shenzhen	Bachelor's degree or above	Commercial and service sectors	10,000-30,000	2	<3	girl	Yes	Health or good	Both Shenzhen city and other cities	Yes	Yes	Yes	Yes	5-6	3-4	7	No	No	No	Disagree/strongly disagree	Not very worried/not worried at all	Not very worried/not worried at all	Not very worried/not worried at all	8-10	Disagree/strongly disagree	Strongly agree/agree	Disagree/strongly disagree	Yes	Not very hesitant/ not hesitant at all	Strongly agree/agree	Strongly agree/agree	8-10	Yes	Yes	Yes	Yes	Yes	Yes	No	No	Yes	Yes	Yes	Yes
＜35 years old	mother	Han	Married	Other areas	Bachelor's degree or above	Employees of enterprises or public institutions	10,000-30,000	2	3-5	boy	Yes	Health or good	Both Shenzhen city and other cities	Yes	Yes	No	No	5-6	0-2	73	Yes	No	No	Disagree/strongly disagree	Very worried/somewhat worried	Very worried/somewhat worried	Very worried/somewhat worried	0-5	Strongly agree/agree	Uncertain	Strongly agree/agree	No	Very hesitant/ somewhat hesitant	Uncertain	Strongly agree/agree	0-5	Yes	Yes	Yes	Yes	No	Yes	No	No	No	Yes	No	No
＜35 years old	mother	Han	Married	Other areas	Bachelor's degree or above	Employees of enterprises or public institutions	<10,000	1	3-5	girl	Yes	Health or good	Only Shenzhen city	Yes	No	Yes	No	5-6	3-4	33	No	Yes	No	Strongly agree/agree	Very worried/somewhat worried	Very worried/somewhat worried	Very worried/somewhat worried	8-10	Disagree/strongly disagree	Strongly agree/agree	Strongly agree/agree	Yes	Not very hesitant/ not hesitant at all	Strongly agree/agree	Strongly agree/agree	8-10	Yes	Yes	Yes	Yes	Yes	Yes	No	No	Yes	Yes	Yes	Yes
≥35 years old	mother	Han	Married	Other areas	Bachelor's degree or above	Commercial and service sectors	≥30,000	1	3-5	boy	Yes	Health or good	Only other cities	Yes	No	No	No	5-6	5-6	20	No	No	No	Disagree/strongly disagree	Uncertain	Very worried/somewhat worried	Not very worried/not worried at all	8-10	Disagree/strongly disagree	Strongly agree/agree	Uncertain	Yes	Not very hesitant/ not hesitant at all	Strongly agree/agree	Strongly agree/agree	8-10	Yes	Yes	Yes	Yes	Yes	Yes	Yes	No	Yes	Yes	Yes	Yes
＜35 years old	mother	Han	Married	Shenzhen	High school or lower	Unemployed or others	10,000-30,000	2	<3	girl	Yes	General or weak	Both Shenzhen city and other cities	Yes	No	No	No	3-4	0-2	50	Yes	Not sure	Not sure	Uncertain	Very worried/somewhat worried	Very worried/somewhat worried	Very worried/somewhat worried	8-10	Disagree/strongly disagree	Uncertain	Uncertain	Uncertain	Very hesitant/ somewhat hesitant	Strongly agree/agree	Uncertain	8-10	No	Yes	Yes	No	Yes	No	No	No	Yes	Yes	No	No
≥35 years old	mother	Han	Married	Other areas	Bachelor's degree or above	Employees of enterprises or public institutions	≥30,000	1	3-5	boy	Yes	General or weak	Only Shenzhen city	No	No	Yes	No	3-4	3-4	40	No	No	No	Uncertain	Very worried/somewhat worried	Very worried/somewhat worried	Very worried/somewhat worried	8-10	Disagree/strongly disagree	Uncertain	Uncertain	Uncertain	Not very hesitant/ not hesitant at all	Strongly agree/agree	Strongly agree/agree	0-5	Yes	Yes	Yes	No	Yes	No	No	No	Yes	Yes	Yes	No
≥35 years old	mother	Han	Married	Other areas	Bachelor's degree or above	Employees of enterprises or public institutions	10,000-30,000	1	3-5	boy	Yes	Health or good	Only Shenzhen city	Yes	No	Yes	Yes	5-6	3-4	3	No	No	No	Strongly agree/agree	Not very worried/not worried at all	Not very worried/not worried at all	Not very worried/not worried at all	8-10	Disagree/strongly disagree	Strongly agree/agree	Uncertain	Yes	Not very hesitant/ not hesitant at all	Strongly agree/agree	Strongly agree/agree	8-10	Yes	Yes	Yes	Yes	Yes	Yes	No	No	Yes	Yes	Yes	No
≥35 years old	mother	Han	Married	Other areas	Bachelor's degree or above	Commercial and service sectors	10,000-30,000	1	3-5	boy	Yes	Health or good	Only Shenzhen city	Yes	No	Yes	No	5-6	5-6	43	No	No	No	Strongly agree/agree	Very worried/somewhat worried	Very worried/somewhat worried	Very worried/somewhat worried	6-7	Disagree/strongly disagree	Strongly agree/agree	Strongly agree/agree	Uncertain	Very hesitant/ somewhat hesitant	Strongly agree/agree	Strongly agree/agree	6-7	Yes	Yes	Yes	Yes	Yes	No	Yes	No	Yes	Yes	Yes	Yes
＜35 years old	mother	Han	Married	Shenzhen	High school or lower	Commercial and service sectors	<10,000	1	3-5	girl	Yes	Health or good	Only Shenzhen city	Yes	No	No	No	3-4	3-4	43	No	No	No	Uncertain	Uncertain	Uncertain	Uncertain	0-5	Uncertain	Uncertain	Uncertain	Uncertain	Uncertain	Strongly agree/agree	Strongly agree/agree	0-5	Yes	Yes	Yes	Yes	No	No	No	No	No	Yes	Yes	Yes
＜35 years old	mother	Han	Married	Other areas	Bachelor's degree or above	Employees of enterprises or public institutions	10,000-30,000	1	3-5	boy	Yes	Health or good	Only Shenzhen city	Yes	No	No	No	5-6	0-2	30	No	No	No	Strongly agree/agree	Very worried/somewhat worried	Very worried/somewhat worried	Very worried/somewhat worried	6-7	Disagree/strongly disagree	Strongly agree/agree	Strongly agree/agree	Yes	Not very hesitant/ not hesitant at all	Strongly agree/agree	Strongly agree/agree	8-10	Yes	Yes	Yes	Yes	Yes	No	No	No	Yes	Yes	No	No
≥35 years old	mother	Han	Married	Shenzhen	Bachelor's degree or above	Employees of enterprises or public institutions	10,000-30,000	2	3-5	boy	Yes	Health or good	Both Shenzhen city and other cities	Yes	Yes	No	No	5-6	0-2	23	No	No	No	Disagree/strongly disagree	Very worried/somewhat worried	Very worried/somewhat worried	Not very worried/not worried at all	8-10	Disagree/strongly disagree	Uncertain	Disagree/strongly disagree	Yes	Not very hesitant/ not hesitant at all	Strongly agree/agree	Strongly agree/agree	8-10	Yes	Yes	Yes	Yes	Yes	Yes	No	No	Yes	No	No	No
≥35 years old	father	Han	Married	Other areas	Bachelor's degree or above	Employees of enterprises or public institutions	≥30,000	2	<3	boy	Yes	Health or good	Only Shenzhen city	Yes	No	No	No	5-6	0-2	17	No	No	No	Uncertain	Not very worried/not worried at all	Not very worried/not worried at all	Not very worried/not worried at all	8-10	Disagree/strongly disagree	Uncertain	Disagree/strongly disagree	Yes	Very hesitant/ somewhat hesitant	Strongly agree/agree	Strongly agree/agree	6-7	Yes	Yes	Yes	No	Yes	Yes	No	No	Yes	No	No	No
≥35 years old	mother	Han	Married	Other areas	High school or lower	Commercial and service sectors	<10,000	2	3-5	boy	Yes	Health or good	Only Shenzhen city	Yes	No	Yes	No	0-2	0-2	57	Yes	Yes	No	Disagree/strongly disagree	Very worried/somewhat worried	Very worried/somewhat worried	Very worried/somewhat worried	8-10	Uncertain	Uncertain	Uncertain	Uncertain	Very hesitant/ somewhat hesitant	Uncertain	Strongly agree/agree	8-10	No	Yes	Yes	No	No	No	No	No	Yes	No	No	No
≥35 years old	mother	Han	Others	Shenzhen	High school or lower	Migrant or manual laborers	<10,000	1	3-5	girl	Yes	Health or good	Only Shenzhen city	Yes	No	No	No	5-6	3-4	33	No	No	No	Strongly agree/agree	Very worried/somewhat worried	Very worried/somewhat worried	Very worried/somewhat worried	8-10	Disagree/strongly disagree	Strongly agree/agree	Strongly agree/agree	Yes	Very hesitant/ somewhat hesitant	Strongly agree/agree	Strongly agree/agree	8-10	Yes	Yes	Yes	Yes	Yes	No	No	No	Yes	Yes	Yes	No
≥35 years old	mother	Han	Married	Other areas	Bachelor's degree or above	Employees of enterprises or public institutions	<10,000	1	3-5	boy	Yes	Health or good	Both Shenzhen city and other cities	No	No	Yes	Yes	0-2	0-2	53	Yes	Yes	No	Uncertain	Very worried/somewhat worried	Very worried/somewhat worried	Very worried/somewhat worried	0-5	Uncertain	Uncertain	Uncertain	Uncertain	Uncertain	Strongly agree/agree	Strongly agree/agree	8-10	No	No	No	Yes	No	No	No	No	Yes	No	No	No
＜35 years old	mother	Han	Married	Shenzhen	Bachelor's degree or above	Commercial and service sectors	≥30,000	1	3-5	girl	Yes	Health or good	Only Shenzhen city	No	No	Yes	No	3-4	3-4	37	No	Yes	No	Uncertain	Very worried/somewhat worried	Very worried/somewhat worried	Uncertain	8-10	Disagree/strongly disagree	Uncertain	Strongly agree/agree	Yes	Not very hesitant/ not hesitant at all	Strongly agree/agree	Strongly agree/agree	8-10	Yes	No	Yes	Yes	Yes	No	No	No	Yes	Yes	Yes	No
＜35 years old	mother	Han	Married	Other areas	Bachelor's degree or above	Employees of enterprises or public institutions	<10,000	1	3-5	girl	Yes	Health or good	Only Shenzhen city	No	No	No	No	3-4	0-2	53	Yes	No	No	Disagree/strongly disagree	Very worried/somewhat worried	Very worried/somewhat worried	Very worried/somewhat worried	6-7	Uncertain	Uncertain	Uncertain	Uncertain	Very hesitant/ somewhat hesitant	Uncertain	Strongly agree/agree	8-10	Yes	Yes	Yes	Yes	No	No	No	No	Yes	Yes	No	No
＜35 years old	mother	Han	Married	Shenzhen	Bachelor's degree or above	Employees of enterprises or public institutions	10,000-30,000	1	3-5	girl	No	Health or good	Only Shenzhen city	No	No	No	Yes	3-4	0-2	77	Yes	Yes	Yes	Disagree/strongly disagree	Very worried/somewhat worried	Very worried/somewhat worried	Very worried/somewhat worried	0-5	Uncertain	Uncertain	Uncertain	Uncertain	Very hesitant/ somewhat hesitant	Uncertain	Strongly agree/agree	0-5	Yes	No	Yes	Yes	No	Yes	No	No	Yes	Yes	No	No
＜35 years old	mother	Han	Married	Shenzhen	High school or lower	Employees of enterprises or public institutions	10,000-30,000	2	<3	boy	No	Health or good	Only Shenzhen city	Yes	No	Yes	No	5-6	3-4	0	No	No	No	Strongly agree/agree	Not very worried/not worried at all	Not very worried/not worried at all	Not very worried/not worried at all	8-10	Disagree/strongly disagree	Strongly agree/agree	Disagree/strongly disagree	Yes	Not very hesitant/ not hesitant at all	Strongly agree/agree	Strongly agree/agree	8-10	Yes	Yes	Yes	Yes	Yes	Yes	No	No	Yes	Yes	Yes	No
＜35 years old	mother	Han	Married	Other areas	Bachelor's degree or above	Migrant or manual laborers	<10,000	2	<3	girl	Yes	General or weak	Both Shenzhen city and other cities	Yes	Yes	Yes	Yes	5-6	3-4	20	No	No	No	Disagree/strongly disagree	Not very worried/not worried at all	Not very worried/not worried at all	Not very worried/not worried at all	8-10	Strongly agree/agree	Disagree/strongly disagree	Disagree/strongly disagree	Yes	Not very hesitant/ not hesitant at all	Strongly agree/agree	Strongly agree/agree	8-10	Yes	Yes	Yes	Yes	No	Yes	No	No	Yes	Yes	Yes	No
≥35 years old	mother	Han	Married	Other areas	Bachelor's degree or above	Employees of enterprises or public institutions	10,000-30,000	1	3-5	boy	Yes	Health or good	Only Shenzhen city	Yes	No	Yes	No	5-6	3-4	3	No	No	No	Uncertain	Not very worried/not worried at all	Not very worried/not worried at all	Not very worried/not worried at all	8-10	Disagree/strongly disagree	Strongly agree/agree	Disagree/strongly disagree	Yes	Not very hesitant/ not hesitant at all	Strongly agree/agree	Strongly agree/agree	8-10	Yes	Yes	Yes	Yes	Yes	Yes	No	No	Yes	Yes	Yes	No
≥35 years old	mother	Han	Married	Other areas	High school or lower	Unemployed or others	10,000-30,000	2	3-5	boy	Yes	Health or good	Both Shenzhen city and other cities	Yes	No	Yes	No	5-6	5-6	20	No	No	No	Uncertain	Uncertain	Uncertain	Uncertain	8-10	Disagree/strongly disagree	Uncertain	Uncertain	Yes	Not very hesitant/ not hesitant at all	Strongly agree/agree	Strongly agree/agree	8-10	Yes	Yes	Yes	Yes	Yes	Yes	Yes	No	Yes	Yes	Yes	Yes
＜35 years old	mother	Han	Married	Other areas	Bachelor's degree or above	Unemployed or others	10,000-30,000	1	3-5	boy	Yes	Health or good	Only Shenzhen city	No	No	No	No	3-4	3-4	27	No	Not sure	Not sure	Strongly agree/agree	Uncertain	Uncertain	Uncertain	8-10	Disagree/strongly disagree	Strongly agree/agree	Strongly agree/agree	Uncertain	Uncertain	Strongly agree/agree	Strongly agree/agree	8-10	Yes	No	Yes	Yes	Yes	No	Yes	No	Yes	Yes	No	No
＜35 years old	mother	Han	Married	Shenzhen	High school or lower	Unemployed or others	<10,000	1	3-5	boy	Yes	Health or good	Both Shenzhen city and other cities	Yes	Yes	Yes	No	5-6	3-4	33	No	No	No	Strongly agree/agree	Very worried/somewhat worried	Very worried/somewhat worried	Very worried/somewhat worried	6-7	Disagree/strongly disagree	Strongly agree/agree	Strongly agree/agree	Uncertain	Not very hesitant/ not hesitant at all	Strongly agree/agree	Strongly agree/agree	8-10	Yes	No	Yes	Yes	Yes	Yes	Yes	No	Yes	Yes	Yes	No
≥35 years old	mother	Han	Married	Other areas	High school or lower	Unemployed or others	<10,000	1	3-5	boy	Yes	Health or good	Only Shenzhen city	Yes	No	No	No	5-6	3-4	17	No	No	No	Uncertain	Not very worried/not worried at all	Uncertain	Uncertain	8-10	Disagree/strongly disagree	Strongly agree/agree	Strongly agree/agree	Yes	Not very hesitant/ not hesitant at all	Strongly agree/agree	Strongly agree/agree	8-10	Yes	Yes	Yes	Yes	Yes	Yes	No	No	Yes	Yes	Yes	No
≥35 years old	mother	Others	Married	Other areas	Bachelor's degree or above	Employees of enterprises or public institutions	<10,000	1	3-5	boy	Yes	General or weak	Both Shenzhen city and other cities	Yes	No	No	No	5-6	3-4	10	No	No	No	Uncertain	Very worried/somewhat worried	Not very worried/not worried at all	Not very worried/not worried at all	8-10	Disagree/strongly disagree	Strongly agree/agree	Disagree/strongly disagree	Yes	Not very hesitant/ not hesitant at all	Strongly agree/agree	Strongly agree/agree	8-10	Yes	Yes	Yes	Yes	Yes	Yes	No	No	Yes	Yes	Yes	No
＜35 years old	mother	Han	Married	Other areas	Bachelor's degree or above	Employees of enterprises or public institutions	<10,000	2	<3	boy	Yes	Health or good	Only Shenzhen city	Yes	Yes	Yes	No	5-6	3-4	10	No	No	No	Disagree/strongly disagree	Not very worried/not worried at all	Not very worried/not worried at all	Uncertain	8-10	Disagree/strongly disagree	Strongly agree/agree	Disagree/strongly disagree	Yes	Not very hesitant/ not hesitant at all	Strongly agree/agree	Strongly agree/agree	8-10	Yes	Yes	Yes	Yes	Yes	Yes	Yes	No	Yes	Yes	Yes	No
＜35 years old	mother	Han	Married	Other areas	Bachelor's degree or above	Commercial and service sectors	<10,000	1	3-5	girl	Yes	Health or good	Only Shenzhen city	No	Yes	No	No	5-6	0-2	13	No	No	No	Uncertain	Very worried/somewhat worried	Uncertain	Not very worried/not worried at all	8-10	Disagree/strongly disagree	Strongly agree/agree	Disagree/strongly disagree	Yes	Not very hesitant/ not hesitant at all	Strongly agree/agree	Strongly agree/agree	8-10	Yes	Yes	Yes	Yes	Yes	Yes	No	No	No	Yes	Yes	No
＜35 years old	father	Han	Married	Other areas	Bachelor's degree or above	Employees of enterprises or public institutions	<10,000	1	3-5	girl	Yes	Health or good	Only Shenzhen city	No	Yes	No	No	3-4	0-2	46	No	Not sure	Not sure	Uncertain	Very worried/somewhat worried	Very worried/somewhat worried	Not very worried/not worried at all	6-7	Uncertain	Uncertain	Disagree/strongly disagree	Uncertain	Very hesitant/ somewhat hesitant	Strongly agree/agree	Strongly agree/agree	6-7	Yes	Yes	Yes	No	No	Yes	No	No	Yes	Yes	No	No
＜35 years old	mother	Han	Married	Other areas	Bachelor's degree or above	Employees of enterprises or public institutions	10,000-30,000	1	3-5	boy	Yes	General or weak	Only Shenzhen city	Yes	Yes	Yes	Yes	5-6	3-4	21	No	Not sure	No	Uncertain	Uncertain	Not very worried/not worried at all	Very worried/somewhat worried	6-7	Disagree/strongly disagree	Strongly agree/agree	Disagree/strongly disagree	Yes	Not very hesitant/ not hesitant at all	Strongly agree/agree	Strongly agree/agree	6-7	Yes	Yes	Yes	Yes	Yes	Yes	No	No	Yes	Yes	Yes	No
＜35 years old	father	Han	Others	Other areas	Bachelor's degree or above	Commercial and service sectors	10,000-30,000	1	3-5	girl	Yes	Health or good	Only other cities	No	No	Yes	No	3-4	3-4	43	No	No	No	Strongly agree/agree	Very worried/somewhat worried	Very worried/somewhat worried	Very worried/somewhat worried	6-7	Uncertain	Strongly agree/agree	Uncertain	Uncertain	Very hesitant/ somewhat hesitant	Strongly agree/agree	Strongly agree/agree	6-7	No	Yes	Yes	Yes	No	No	No	No	Yes	Yes	Yes	No
＜35 years old	mother	Han	Married	Shenzhen	Bachelor's degree or above	Unemployed or others	10,000-30,000	2	<3	boy	Yes	Health or good	Both Shenzhen city and other cities	Yes	Yes	Yes	No	5-6	0-2	33	No	No	No	Disagree/strongly disagree	Very worried/somewhat worried	Very worried/somewhat worried	Very worried/somewhat worried	8-10	Disagree/strongly disagree	Strongly agree/agree	Disagree/strongly disagree	Yes	Very hesitant/ somewhat hesitant	Strongly agree/agree	Strongly agree/agree	8-10	Yes	Yes	Yes	Yes	Yes	Yes	No	No	Yes	Yes	No	No
≥35 years old	mother	Han	Married	Other areas	High school or lower	Migrant or manual laborers	10,000-30,000	1	3-5	boy	Yes	Health or good	Only Shenzhen city	No	No	No	No	3-4	0-2	58	Yes	Not sure	Not sure	Uncertain	Uncertain	Uncertain	Uncertain	0-5	Uncertain	Uncertain	Uncertain	Uncertain	Uncertain	Uncertain	Uncertain	0-5	Yes	Yes	Yes	No	No	No	No	No	Yes	No	No	No
≥35 years old	mother	Han	Married	Other areas	Bachelor's degree or above	Commercial and service sectors	<10,000	1	3-5	girl	No	Health or good	Only other cities	No	No	Yes	No	3-4	0-2	58	Yes	Not sure	Not sure	Uncertain	Very worried/somewhat worried	Very worried/somewhat worried	Very worried/somewhat worried	8-10	Uncertain	Uncertain	Uncertain	Uncertain	Very hesitant/ somewhat hesitant	Uncertain	Strongly agree/agree	6-7	Yes	Yes	Yes	No	No	Yes	No	No	Yes	Yes	No	No
＜35 years old	mother	Han	Married	Shenzhen	High school or lower	Unemployed or others	10,000-30,000	2	3-5	girl	Yes	Health or good	Both Shenzhen city and other cities	Yes	No	Yes	Yes	5-6	3-4	20	No	No	No	Strongly agree/agree	Very worried/somewhat worried	Not very worried/not worried at all	Uncertain	8-10	Disagree/strongly disagree	Strongly agree/agree	Strongly agree/agree	Yes	Not very hesitant/ not hesitant at all	Uncertain	Strongly agree/agree	8-10	Yes	Yes	Yes	Yes	Yes	Yes	No	No	Yes	Yes	Yes	No
＜35 years old	mother	Han	Married	Shenzhen	Bachelor's degree or above	Employees of enterprises or public institutions	10,000-30,000	1	3-5	girl	Yes	Health or good	Only Shenzhen city	No	No	No	No	0-2	3-4	43	No	No	No	Uncertain	Very worried/somewhat worried	Very worried/somewhat worried	Very worried/somewhat worried	8-10	Uncertain	Uncertain	Uncertain	Uncertain	Uncertain	Uncertain	Strongly agree/agree	8-10	Yes	Yes	No	No	No	No	Yes	No	Yes	Yes	No	No
＜35 years old	mother	Han	Married	Other areas	Bachelor's degree or above	Employees of enterprises or public institutions	10,000-30,000	2	3-5	boy	Yes	Health or good	Both Shenzhen city and other cities	No	No	No	No	5-6	0-2	47	No	Yes	Yes	Uncertain	Very worried/somewhat worried	Very worried/somewhat worried	Very worried/somewhat worried	8-10	Disagree/strongly disagree	Strongly agree/agree	Uncertain	Yes	Very hesitant/ somewhat hesitant	Strongly agree/agree	Strongly agree/agree	8-10	Yes	Yes	Yes	Yes	Yes	No	No	No	Yes	Yes	No	No
＜35 years old	mother	Han	Married	Shenzhen	Bachelor's degree or above	Employees of enterprises or public institutions	10,000-30,000	1	3-5	girl	Yes	General or weak	Only Shenzhen city	No	Yes	Yes	No	5-6	0-2	20	No	Yes	No	Strongly agree/agree	Very worried/somewhat worried	Not very worried/not worried at all	Very worried/somewhat worried	8-10	Disagree/strongly disagree	Strongly agree/agree	Disagree/strongly disagree	Yes	Not very hesitant/ not hesitant at all	Strongly agree/agree	Strongly agree/agree	8-10	Yes	Yes	Yes	Yes	Yes	Yes	No	No	Yes	Yes	No	No
≥35 years old	mother	Han	Married	Shenzhen	High school or lower	Unemployed or others	10,000-30,000	1	3-5	boy	Yes	Health or good	Only Shenzhen city	Yes	No	Yes	No	3-4	3-4	40	No	Yes	Yes	Strongly agree/agree	Very worried/somewhat worried	Very worried/somewhat worried	Very worried/somewhat worried	8-10	Disagree/strongly disagree	Strongly agree/agree	Strongly agree/agree	Yes	Not very hesitant/ not hesitant at all	Strongly agree/agree	Strongly agree/agree	8-10	No	No	Yes	No	Yes	Yes	No	No	Yes	Yes	Yes	Yes
＜35 years old	mother	Han	Married	Shenzhen	High school or lower	Commercial and service sectors	<10,000	1	<3	boy	No	Health or good	Both Shenzhen city and other cities	No	No	Yes	No	3-4	0-2	43	No	Yes	No	Strongly agree/agree	Very worried/somewhat worried	Very worried/somewhat worried	Very worried/somewhat worried	8-10	Disagree/strongly disagree	Strongly agree/agree	Strongly agree/agree	Uncertain	Very hesitant/ somewhat hesitant	Strongly agree/agree	Strongly agree/agree	8-10	Yes	Yes	Yes	No	Yes	No	No	No	Yes	No	No	No
＜35 years old	mother	Han	Others	Shenzhen	High school or lower	Commercial and service sectors	≥30,000	1	3-5	boy	Yes	Health or good	Both Shenzhen city and other cities	Yes	No	No	No	3-4	3-4	23	No	No	No	Uncertain	Very worried/somewhat worried	Uncertain	Uncertain	8-10	Uncertain	Strongly agree/agree	Disagree/strongly disagree	Yes	Uncertain	Strongly agree/agree	Strongly agree/agree	8-10	Yes	Yes	Yes	Yes	No	No	No	No	Yes	Yes	Yes	No
≥35 years old	mother	Han	Married	Other areas	Bachelor's degree or above	Commercial and service sectors	10,000-30,000	1	3-5	boy	Yes	Health or good	Only Shenzhen city	Yes	No	Yes	No	3-4	3-4	23	No	No	No	Uncertain	Very worried/somewhat worried	Very worried/somewhat worried	Not very worried/not worried at all	6-7	Disagree/strongly disagree	Uncertain	Disagree/strongly disagree	Yes	Not very hesitant/ not hesitant at all	Strongly agree/agree	Strongly agree/agree	8-10	Yes	Yes	Yes	No	Yes	No	No	No	Yes	Yes	Yes	No
≥35 years old	mother	Han	Married	Other areas	Bachelor's degree or above	Employees of enterprises or public institutions	<10,000	1	<3	boy	No	Health or good	Both Shenzhen city and other cities	Yes	No	Yes	No	3-4	0-2	57	Yes	No	No	Uncertain	Very worried/somewhat worried	Very worried/somewhat worried	Very worried/somewhat worried	0-5	Uncertain	Uncertain	Uncertain	Uncertain	Very hesitant/ somewhat hesitant	Uncertain	Strongly agree/agree	6-7	No	No	Yes	Yes	No	Yes	No	No	Yes	Yes	No	No
≥35 years old	mother	Han	Married	Other areas	Bachelor's degree or above	Employees of enterprises or public institutions	≥30,000	1	3-5	boy	Yes	Health or good	Only other cities	No	No	No	No	0-2	0-2	61	Yes	No	Not sure	Uncertain	Very worried/somewhat worried	Very worried/somewhat worried	Very worried/somewhat worried	0-5	Uncertain	Uncertain	Uncertain	Uncertain	Uncertain	Uncertain	Uncertain	6-7	No	No	Yes	No	No	No	No	No	Yes	Yes	Yes	No
＜35 years old	father	Han	Married	Other areas	Bachelor's degree or above	Employees of enterprises or public institutions	10,000-30,000	1	3-5	girl	Yes	Health or good	Only Shenzhen city	Yes	Yes	No	No	5-6	0-2	0	No	No	No	Strongly agree/agree	Not very worried/not worried at all	Not very worried/not worried at all	Not very worried/not worried at all	8-10	Disagree/strongly disagree	Strongly agree/agree	Disagree/strongly disagree	Yes	Not very hesitant/ not hesitant at all	Strongly agree/agree	Strongly agree/agree	8-10	Yes	Yes	Yes	Yes	Yes	Yes	No	No	Yes	No	No	No
＜35 years old	mother	Han	Married	Shenzhen	High school or lower	Unemployed or others	<10,000	2	<3	boy	Yes	Health or good	Both Shenzhen city and other cities	Yes	Yes	No	No	3-4	0-2	17	No	No	No	Strongly agree/agree	Very worried/somewhat worried	Not very worried/not worried at all	Not very worried/not worried at all	8-10	Uncertain	Strongly agree/agree	Disagree/strongly disagree	No	Not very hesitant/ not hesitant at all	Strongly agree/agree	Strongly agree/agree	8-10	Yes	Yes	Yes	Yes	No	No	No	No	Yes	No	No	No
＜35 years old	mother	Han	Married	Other areas	Bachelor's degree or above	Employees of enterprises or public institutions	10,000-30,000	1	3-5	boy	Yes	Health or good	Both Shenzhen city and other cities	Yes	No	Yes	No	5-6	3-4	3	No	No	No	Strongly agree/agree	Not very worried/not worried at all	Not very worried/not worried at all	Not very worried/not worried at all	8-10	Disagree/strongly disagree	Strongly agree/agree	Uncertain	Yes	Not very hesitant/ not hesitant at all	Strongly agree/agree	Strongly agree/agree	8-10	No	Yes	Yes	Yes	Yes	Yes	Yes	No	Yes	Yes	Yes	No
＜35 years old	mother	Han	Married	Shenzhen	Bachelor's degree or above	Employees of enterprises or public institutions	10,000-30,000	1	3-5	boy	Yes	Health or good	Only Shenzhen city	Yes	No	No	No	5-6	3-4	13	No	No	No	Strongly agree/agree	Not very worried/not worried at all	Not very worried/not worried at all	Not very worried/not worried at all	8-10	Strongly agree/agree	Disagree/strongly disagree	Disagree/strongly disagree	Yes	Not very hesitant/ not hesitant at all	Strongly agree/agree	Strongly agree/agree	8-10	Yes	Yes	Yes	Yes	No	Yes	No	No	Yes	Yes	Yes	No
≥35 years old	father	Han	Married	Other areas	Bachelor's degree or above	Employees of enterprises or public institutions	≥30,000	1	3-5	girl	Yes	Health or good	Only Shenzhen city	Yes	Yes	Yes	No	5-6	3-4	33	No	No	No	Strongly agree/agree	Very worried/somewhat worried	Very worried/somewhat worried	Very worried/somewhat worried	6-7	Disagree/strongly disagree	Strongly agree/agree	Strongly agree/agree	Uncertain	Not very hesitant/ not hesitant at all	Strongly agree/agree	Strongly agree/agree	8-10	Yes	Yes	Yes	Yes	Yes	Yes	No	No	Yes	Yes	Yes	No
＜35 years old	mother	Others	Married	Other areas	Bachelor's degree or above	Employees of enterprises or public institutions	10,000-30,000	1	3-5	girl	Yes	Health or good	Only Shenzhen city	No	No	No	No	5-6	3-4	63	Yes	Yes	No	Disagree/strongly disagree	Very worried/somewhat worried	Very worried/somewhat worried	Very worried/somewhat worried	0-5	Strongly agree/agree	Uncertain	Disagree/strongly disagree	No	Very hesitant/ somewhat hesitant	Strongly agree/agree	Strongly agree/agree	8-10	Yes	Yes	Yes	Yes	No	Yes	No	No	Yes	Yes	Yes	No
＜35 years old	mother	Han	Married	Other areas	Bachelor's degree or above	Employees of enterprises or public institutions	10,000-30,000	2	<3	girl	Yes	Health or good	Both Shenzhen city and other cities	Yes	Yes	No	No	3-4	0-2	53	Yes	No	Yes	Uncertain	Very worried/somewhat worried	Very worried/somewhat worried	Very worried/somewhat worried	8-10	Uncertain	Strongly agree/agree	Strongly agree/agree	No	Very hesitant/ somewhat hesitant	Strongly agree/agree	Strongly agree/agree	8-10	Yes	No	Yes	Yes	No	Yes	No	No	Yes	Yes	No	No
＜35 years old	mother	Han	Married	Other areas	Bachelor's degree or above	Employees of enterprises or public institutions	10,000-30,000	1	3-5	girl	Yes	General or weak	Only Shenzhen city	Yes	No	Yes	No	5-6	3-4	13	No	No	No	Disagree/strongly disagree	Very worried/somewhat worried	Not very worried/not worried at all	Not very worried/not worried at all	8-10	Disagree/strongly disagree	Strongly agree/agree	Disagree/strongly disagree	Yes	Not very hesitant/ not hesitant at all	Strongly agree/agree	Strongly agree/agree	8-10	Yes	Yes	Yes	Yes	Yes	Yes	No	No	Yes	Yes	Yes	Yes
＜35 years old	father	Han	Married	Other areas	Bachelor's degree or above	Employees of enterprises or public institutions	≥30,000	1	3-5	boy	Yes	Health or good	Only Shenzhen city	Yes	Yes	Yes	No	5-6	0-2	27	No	No	No	Strongly agree/agree	Very worried/somewhat worried	Very worried/somewhat worried	Very worried/somewhat worried	8-10	Disagree/strongly disagree	Strongly agree/agree	Strongly agree/agree	Yes	Not very hesitant/ not hesitant at all	Strongly agree/agree	Strongly agree/agree	8-10	Yes	Yes	Yes	Yes	Yes	Yes	No	No	Yes	Yes	No	No
＜35 years old	mother	Han	Married	Shenzhen	Bachelor's degree or above	Commercial and service sectors	<10,000	1	3-5	girl	Yes	Health or good	Both Shenzhen city and other cities	No	No	Yes	No	5-6	3-4	43	No	Yes	Yes	Disagree/strongly disagree	Very worried/somewhat worried	Very worried/somewhat worried	Very worried/somewhat worried	8-10	Disagree/strongly disagree	Strongly agree/agree	Uncertain	Yes	Not very hesitant/ not hesitant at all	Strongly agree/agree	Strongly agree/agree	8-10	Yes	Yes	Yes	Yes	Yes	Yes	No	No	Yes	Yes	Yes	No
≥35 years old	mother	Han	Married	Other areas	Bachelor's degree or above	Employees of enterprises or public institutions	10,000-30,000	1	3-5	girl	Yes	Health or good	Both Shenzhen city and other cities	No	No	No	Yes	5-6	5-6	20	No	No	No	Uncertain	Uncertain	Uncertain	Very worried/somewhat worried	8-10	Disagree/strongly disagree	Strongly agree/agree	Uncertain	Yes	Not very hesitant/ not hesitant at all	Strongly agree/agree	Strongly agree/agree	8-10	Yes	Yes	Yes	Yes	Yes	Yes	Yes	Yes	Yes	Yes	Yes	No
＜35 years old	mother	Han	Married	Other areas	Bachelor's degree or above	Employees of enterprises or public institutions	<10,000	1	3-5	boy	Yes	General or weak	Both Shenzhen city and other cities	Yes	No	No	No	5-6	3-4	14	No	No	Not sure	Uncertain	Very worried/somewhat worried	Uncertain	Not very worried/not worried at all	8-10	Disagree/strongly disagree	Strongly agree/agree	Disagree/strongly disagree	Yes	Not very hesitant/ not hesitant at all	Strongly agree/agree	Strongly agree/agree	8-10	Yes	Yes	Yes	Yes	Yes	No	No	No	Yes	No	No	Yes
＜35 years old	mother	Han	Married	Shenzhen	Bachelor's degree or above	Employees of enterprises or public institutions	<10,000	1	3-5	boy	Yes	Health or good	Both Shenzhen city and other cities	No	No	Yes	No	5-6	3-4	20	No	No	No	Strongly agree/agree	Very worried/somewhat worried	Very worried/somewhat worried	Very worried/somewhat worried	8-10	Disagree/strongly disagree	Strongly agree/agree	Disagree/strongly disagree	Yes	Not very hesitant/ not hesitant at all	Strongly agree/agree	Strongly agree/agree	8-10	Yes	Yes	Yes	Yes	Yes	Yes	No	No	Yes	Yes	Yes	Yes
≥35 years old	mother	Han	Married	Other areas	Bachelor's degree or above	Employees of enterprises or public institutions	10,000-30,000	1	3-5	boy	Yes	Health or good	Only Shenzhen city	Yes	Yes	Yes	No	5-6	3-4	17	No	No	No	Uncertain	Very worried/somewhat worried	Not very worried/not worried at all	Very worried/somewhat worried	8-10	Disagree/strongly disagree	Strongly agree/agree	Disagree/strongly disagree	Yes	Not very hesitant/ not hesitant at all	Strongly agree/agree	Strongly agree/agree	8-10	Yes	Yes	Yes	Yes	Yes	Yes	No	No	Yes	Yes	Yes	Yes
≥35 years old	mother	Han	Married	Other areas	Bachelor's degree or above	Migrant or manual laborers	<10,000	1	3-5	girl	Yes	Health or good	Only Shenzhen city	Yes	No	No	No	5-6	0-2	13	No	No	No	Strongly agree/agree	Very worried/somewhat worried	Very worried/somewhat worried	Not very worried/not worried at all	8-10	Disagree/strongly disagree	Strongly agree/agree	Disagree/strongly disagree	Yes	Not very hesitant/ not hesitant at all	Strongly agree/agree	Strongly agree/agree	8-10	Yes	Yes	Yes	Yes	Yes	Yes	No	No	Yes	Yes	No	No
≥35 years old	mother	Han	Married	Other areas	Bachelor's degree or above	Employees of enterprises or public institutions	10,000-30,000	1	3-5	girl	Yes	Health or good	Both Shenzhen city and other cities	Yes	No	Yes	No	5-6	3-4	7	No	No	No	Strongly agree/agree	Not very worried/not worried at all	Uncertain	Not very worried/not worried at all	8-10	Disagree/strongly disagree	Strongly agree/agree	Uncertain	Yes	Not very hesitant/ not hesitant at all	Strongly agree/agree	Strongly agree/agree	8-10	Yes	Yes	Yes	Yes	Yes	Yes	No	No	Yes	Yes	Yes	Yes
＜35 years old	mother	Han	Married	Other areas	Bachelor's degree or above	Employees of enterprises or public institutions	≥30,000	1	3-5	girl	Yes	Health or good	Both Shenzhen city and other cities	Yes	Yes	No	No	5-6	5-6	0	No	No	No	Strongly agree/agree	Not very worried/not worried at all	Not very worried/not worried at all	Not very worried/not worried at all	8-10	Disagree/strongly disagree	Strongly agree/agree	Disagree/strongly disagree	Yes	Not very hesitant/ not hesitant at all	Strongly agree/agree	Strongly agree/agree	8-10	Yes	Yes	Yes	Yes	Yes	Yes	Yes	Yes	No	Yes	Yes	Yes
≥35 years old	father	Han	Married	Other areas	Bachelor's degree or above	Commercial and service sectors	<10,000	2	3-5	boy	Yes	Health or good	Only Shenzhen city	Yes	No	No	No	3-4	0-2	23	No	No	No	Uncertain	Very worried/somewhat worried	Very worried/somewhat worried	Uncertain	8-10	Disagree/strongly disagree	Strongly agree/agree	Uncertain	Yes	Not very hesitant/ not hesitant at all	Strongly agree/agree	Strongly agree/agree	8-10	Yes	Yes	Yes	No	Yes	No	No	No	Yes	Yes	No	No
＜35 years old	mother	Han	Married	Shenzhen	High school or lower	Commercial and service sectors	<10,000	2	3-5	boy	Yes	Health or good	Only Shenzhen city	Yes	Yes	Yes	Yes	5-6	3-4	43	No	Yes	Yes	Disagree/strongly disagree	Very worried/somewhat worried	Very worried/somewhat worried	Very worried/somewhat worried	8-10	Disagree/strongly disagree	Strongly agree/agree	Uncertain	Yes	Not very hesitant/ not hesitant at all	Strongly agree/agree	Strongly agree/agree	8-10	Yes	Yes	Yes	Yes	Yes	Yes	No	No	Yes	Yes	Yes	No
＜35 years old	mother	Han	Married	Shenzhen	Bachelor's degree or above	Commercial and service sectors	10,000-30,000	2	<3	boy	No	General or weak	Both Shenzhen city and other cities	No	No	No	No	5-6	0-2	20	No	No	No	Uncertain	Very worried/somewhat worried	Not very worried/not worried at all	Very worried/somewhat worried	8-10	Disagree/strongly disagree	Uncertain	Disagree/strongly disagree	Yes	Not very hesitant/ not hesitant at all	Strongly agree/agree	Strongly agree/agree	8-10	Yes	Yes	Yes	Yes	Yes	Yes	No	No	Yes	Yes	No	No
＜35 years old	mother	Han	Married	Shenzhen	High school or lower	Commercial and service sectors	10,000-30,000	1	3-5	girl	Yes	Health or good	Only Shenzhen city	Yes	No	Yes	No	5-6	3-4	27	No	No	No	Disagree/strongly disagree	Very worried/somewhat worried	Very worried/somewhat worried	Very worried/somewhat worried	8-10	Disagree/strongly disagree	Strongly agree/agree	Disagree/strongly disagree	Yes	Not very hesitant/ not hesitant at all	Strongly agree/agree	Strongly agree/agree	8-10	Yes	Yes	Yes	Yes	Yes	Yes	No	No	Yes	Yes	Yes	No
＜35 years old	mother	Han	Married	Shenzhen	Bachelor's degree or above	Employees of enterprises or public institutions	<10,000	1	3-5	girl	Yes	Health or good	Only Shenzhen city	No	Yes	No	No	5-6	3-4	7	No	No	No	Strongly agree/agree	Uncertain	Not very worried/not worried at all	Not very worried/not worried at all	8-10	Disagree/strongly disagree	Strongly agree/agree	Disagree/strongly disagree	Yes	Not very hesitant/ not hesitant at all	Strongly agree/agree	Strongly agree/agree	6-7	No	Yes	Yes	Yes	Yes	Yes	No	No	Yes	Yes	Yes	No
≥35 years old	mother	Others	Married	Other areas	Bachelor's degree or above	Employees of enterprises or public institutions	10,000-30,000	1	3-5	boy	Yes	Health or good	Both Shenzhen city and other cities	Yes	No	Yes	No	5-6	3-4	7	No	No	No	Disagree/strongly disagree	Not very worried/not worried at all	Not very worried/not worried at all	Not very worried/not worried at all	8-10	Disagree/strongly disagree	Strongly agree/agree	Disagree/strongly disagree	Yes	Not very hesitant/ not hesitant at all	Strongly agree/agree	Strongly agree/agree	8-10	Yes	Yes	Yes	Yes	Yes	Yes	No	No	Yes	Yes	Yes	No
≥35 years old	mother	Han	Married	Other areas	Bachelor's degree or above	Unemployed or others	≥30,000	1	3-5	girl	Yes	Health or good	Only Shenzhen city	Yes	No	No	No	3-4	3-4	57	Yes	Yes	Yes	Uncertain	Uncertain	Uncertain	Uncertain	6-7	Uncertain	Uncertain	Uncertain	No	Very hesitant/ somewhat hesitant	Strongly agree/agree	Strongly agree/agree	6-7	Yes	Yes	Yes	No	No	Yes	Yes	Yes	Yes	No	No	No
＜35 years old	father	Han	Married	Other areas	Bachelor's degree or above	Commercial and service sectors	10,000-30,000	1	3-5	boy	Yes	Health or good	Only Shenzhen city	Yes	No	Yes	No	5-6	3-4	3	No	No	No	Strongly agree/agree	Not very worried/not worried at all	Not very worried/not worried at all	Not very worried/not worried at all	8-10	Disagree/strongly disagree	Strongly agree/agree	Uncertain	Yes	Not very hesitant/ not hesitant at all	Strongly agree/agree	Strongly agree/agree	8-10	Yes	Yes	Yes	Yes	Yes	No	No	No	Yes	Yes	Yes	No
≥35 years old	father	Han	Others	Shenzhen	Bachelor's degree or above	Commercial and service sectors	10,000-30,000	1	3-5	boy	Yes	Health or good	Both Shenzhen city and other cities	Yes	No	No	No	5-6	0-2	20	No	No	No	Disagree/strongly disagree	Not very worried/not worried at all	Very worried/somewhat worried	Very worried/somewhat worried	8-10	Disagree/strongly disagree	Strongly agree/agree	Disagree/strongly disagree	Yes	Not very hesitant/ not hesitant at all	Strongly agree/agree	Strongly agree/agree	8-10	Yes	Yes	Yes	Yes	Yes	Yes	No	No	Yes	No	No	No
＜35 years old	mother	Han	Married	Shenzhen	Bachelor's degree or above	Employees of enterprises or public institutions	≥30,000	1	3-5	boy	Yes	Health or good	Both Shenzhen city and other cities	Yes	Yes	Yes	No	5-6	3-4	20	No	No	No	Strongly agree/agree	Very worried/somewhat worried	Very worried/somewhat worried	Not very worried/not worried at all	8-10	Disagree/strongly disagree	Strongly agree/agree	Strongly agree/agree	Yes	Not very hesitant/ not hesitant at all	Strongly agree/agree	Strongly agree/agree	8-10	Yes	Yes	Yes	Yes	Yes	Yes	No	No	Yes	Yes	Yes	No
＜35 years old	mother	Han	Married	Other areas	Bachelor's degree or above	Commercial and service sectors	<10,000	2	<3	girl	Yes	Health or good	Both Shenzhen city and other cities	Yes	Yes	Yes	No	5-6	3-4	30	No	Yes	Yes	Uncertain	Very worried/somewhat worried	Very worried/somewhat worried	Not very worried/not worried at all	8-10	Disagree/strongly disagree	Strongly agree/agree	Disagree/strongly disagree	Yes	Not very hesitant/ not hesitant at all	Strongly agree/agree	Strongly agree/agree	8-10	Yes	Yes	Yes	Yes	Yes	Yes	No	No	Yes	Yes	Yes	No
＜35 years old	mother	Han	Married	Other areas	High school or lower	Unemployed or others	10,000-30,000	1	3-5	girl	Yes	Health or good	Only Shenzhen city	Yes	No	Yes	No	5-6	3-4	33	No	No	No	Uncertain	Very worried/somewhat worried	Very worried/somewhat worried	Very worried/somewhat worried	8-10	Disagree/strongly disagree	Strongly agree/agree	Uncertain	Yes	Very hesitant/ somewhat hesitant	Strongly agree/agree	Strongly agree/agree	8-10	Yes	Yes	Yes	No	Yes	Yes	No	No	Yes	Yes	Yes	No
≥35 years old	mother	Han	Married	Other areas	Bachelor's degree or above	Commercial and service sectors	10,000-30,000	1	3-5	girl	Yes	Health or good	Only Shenzhen city	Yes	No	Yes	Yes	3-4	3-4	30	No	No	No	Uncertain	Uncertain	Uncertain	Uncertain	8-10	Uncertain	Uncertain	Uncertain	Uncertain	Uncertain	Strongly agree/agree	Strongly agree/agree	8-10	Yes	Yes	Yes	Yes	No	No	Yes	No	Yes	Yes	No	No
＜35 years old	mother	Han	Married	Other areas	Bachelor's degree or above	Employees of enterprises or public institutions	<10,000	1	3-5	girl	Yes	Health or good	Both Shenzhen city and other cities	Yes	Yes	Yes	No	3-4	3-4	61	Yes	Yes	Not sure	Uncertain	Very worried/somewhat worried	Very worried/somewhat worried	Very worried/somewhat worried	0-5	Uncertain	Uncertain	Uncertain	Uncertain	Very hesitant/ somewhat hesitant	Strongly agree/agree	Strongly agree/agree	8-10	No	Yes	Yes	Yes	No	Yes	No	No	Yes	Yes	Yes	Yes
＜35 years old	father	Han	Married	Shenzhen	High school or lower	Employees of enterprises or public institutions	<10,000	1	3-5	girl	Yes	Health or good	Only Shenzhen city	No	No	Yes	No	5-6	3-4	8	No	Not sure	Not sure	Uncertain	Not very worried/not worried at all	Not very worried/not worried at all	Not very worried/not worried at all	8-10	Disagree/strongly disagree	Strongly agree/agree	Uncertain	Yes	Not very hesitant/ not hesitant at all	Strongly agree/agree	Strongly agree/agree	8-10	Yes	Yes	Yes	Yes	Yes	Yes	No	No	Yes	Yes	Yes	No
＜35 years old	father	Han	Married	Other areas	Bachelor's degree or above	Commercial and service sectors	10,000-30,000	1	3-5	boy	Yes	Health or good	Only Shenzhen city	Yes	Yes	Yes	Yes	0-2	0-2	93	Yes	Not sure	Yes	Disagree/strongly disagree	Very worried/somewhat worried	Very worried/somewhat worried	Very worried/somewhat worried	0-5	Strongly agree/agree	Disagree/strongly disagree	Uncertain	No	Very hesitant/ somewhat hesitant	Disagree/strongly disagree	Uncertain	0-5	No	No	No	Yes	No	No	No	No	Yes	No	No	No
≥35 years old	father	Han	Others	Other areas	Bachelor's degree or above	Commercial and service sectors	≥30,000	1	3-5	boy	Yes	Health or good	Only Shenzhen city	No	No	No	No	5-6	0-2	0	No	No	No	Strongly agree/agree	Not very worried/not worried at all	Not very worried/not worried at all	Not very worried/not worried at all	8-10	Disagree/strongly disagree	Strongly agree/agree	Disagree/strongly disagree	Yes	Not very hesitant/ not hesitant at all	Strongly agree/agree	Strongly agree/agree	8-10	Yes	Yes	Yes	Yes	Yes	No	No	No	Yes	Yes	No	No
＜35 years old	mother	Han	Married	Other areas	Bachelor's degree or above	Employees of enterprises or public institutions	≥30,000	1	3-5	boy	Yes	Health or good	Only Shenzhen city	No	No	No	No	5-6	3-4	31	No	Not sure	Not sure	Uncertain	Uncertain	Uncertain	Uncertain	8-10	Disagree/strongly disagree	Uncertain	Uncertain	Yes	Not very hesitant/ not hesitant at all	Strongly agree/agree	Strongly agree/agree	0-5	No	Yes	Yes	Yes	Yes	Yes	No	No	Yes	Yes	Yes	No
＜35 years old	mother	Han	Married	Other areas	Bachelor's degree or above	Employees of enterprises or public institutions	≥30,000	1	3-5	boy	Yes	General or weak	Only Shenzhen city	No	Yes	No	No	5-6	3-4	27	No	Yes	No	Strongly agree/agree	Very worried/somewhat worried	Very worried/somewhat worried	Not very worried/not worried at all	8-10	Disagree/strongly disagree	Strongly agree/agree	Uncertain	Yes	Not very hesitant/ not hesitant at all	Strongly agree/agree	Strongly agree/agree	6-7	Yes	Yes	Yes	Yes	Yes	Yes	No	No	Yes	Yes	Yes	Yes
≥35 years old	mother	Han	Married	Other areas	Bachelor's degree or above	Employees of enterprises or public institutions	≥30,000	1	3-5	boy	Yes	Health or good	Only Shenzhen city	Yes	Yes	No	No	5-6	0-2	50	Yes	No	No	Strongly agree/agree	Very worried/somewhat worried	Very worried/somewhat worried	Very worried/somewhat worried	0-5	Disagree/strongly disagree	Strongly agree/agree	Strongly agree/agree	Uncertain	Very hesitant/ somewhat hesitant	Strongly agree/agree	Strongly agree/agree	0-5	Yes	Yes	Yes	Yes	Yes	No	No	No	No	Yes	No	No
≥35 years old	mother	Han	Married	Other areas	Bachelor's degree or above	Employees of enterprises or public institutions	10,000-30,000	1	3-5	girl	Yes	General or weak	Only Shenzhen city	Yes	No	No	Yes	5-6	0-2	7	No	No	No	Disagree/strongly disagree	Not very worried/not worried at all	Not very worried/not worried at all	Not very worried/not worried at all	8-10	Disagree/strongly disagree	Strongly agree/agree	Disagree/strongly disagree	Yes	Not very hesitant/ not hesitant at all	Strongly agree/agree	Strongly agree/agree	8-10	Yes	Yes	Yes	Yes	Yes	Yes	No	No	Yes	Yes	No	No
≥35 years old	father	Han	Married	Other areas	Bachelor's degree or above	Migrant or manual laborers	<10,000	1	3-5	boy	Yes	Health or good	Only Shenzhen city	Yes	No	Yes	No	5-6	0-2	17	No	Yes	No	Uncertain	Not very worried/not worried at all	Not very worried/not worried at all	Uncertain	8-10	Disagree/strongly disagree	Strongly agree/agree	Uncertain	Yes	Not very hesitant/ not hesitant at all	Strongly agree/agree	Strongly agree/agree	8-10	Yes	Yes	Yes	Yes	Yes	Yes	No	No	Yes	No	No	No
＜35 years old	mother	Han	Married	Other areas	Bachelor's degree or above	Unemployed or others	<10,000	1	3-5	girl	Yes	Health or good	Only Shenzhen city	Yes	No	No	No	5-6	5-6	13	No	No	No	Strongly agree/agree	Very worried/somewhat worried	Not very worried/not worried at all	Very worried/somewhat worried	8-10	Disagree/strongly disagree	Strongly agree/agree	Disagree/strongly disagree	Yes	Not very hesitant/ not hesitant at all	Strongly agree/agree	Strongly agree/agree	8-10	Yes	Yes	Yes	Yes	Yes	Yes	Yes	Yes	Yes	Yes	Yes	Yes
＜35 years old	father	Han	Married	Shenzhen	High school or lower	Unemployed or others	<10,000	2	<3	girl	Yes	Health or good	Only Shenzhen city	Yes	No	No	No	3-4	3-4	17	No	No	No	Uncertain	Uncertain	Uncertain	Uncertain	8-10	Disagree/strongly disagree	Strongly agree/agree	Uncertain	Yes	Not very hesitant/ not hesitant at all	Strongly agree/agree	Strongly agree/agree	8-10	No	No	Yes	Yes	Yes	No	No	No	Yes	Yes	Yes	Yes
＜35 years old	mother	Han	Married	Other areas	Bachelor's degree or above	Employees of enterprises or public institutions	≥30,000	2	3-5	boy	Yes	Health or good	Only Shenzhen city	Yes	No	No	Yes	5-6	0-2	47	No	No	No	Disagree/strongly disagree	Very worried/somewhat worried	Very worried/somewhat worried	Very worried/somewhat worried	6-7	Disagree/strongly disagree	Strongly agree/agree	Strongly agree/agree	Uncertain	Very hesitant/ somewhat hesitant	Strongly agree/agree	Strongly agree/agree	8-10	Yes	Yes	Yes	Yes	Yes	Yes	No	No	Yes	Yes	No	No
＜35 years old	mother	Han	Married	Shenzhen	High school or lower	Employees of enterprises or public institutions	<10,000	2	3-5	girl	Yes	Health or good	Both Shenzhen city and other cities	No	No	No	No	0-2	3-4	50	Yes	Not sure	No	Disagree/strongly disagree	Very worried/somewhat worried	Uncertain	Uncertain	0-5	Uncertain	Uncertain	Uncertain	Yes	Very hesitant/ somewhat hesitant	Strongly agree/agree	Strongly agree/agree	6-7	No	Yes	Yes	No	No	No	No	No	Yes	Yes	Yes	Yes
≥35 years old	father	Han	Married	Other areas	Bachelor's degree or above	Employees of enterprises or public institutions	≥30,000	1	3-5	girl	Yes	Health or good	Only Shenzhen city	Yes	No	Yes	No	5-6	3-4	33	No	No	No	Uncertain	Very worried/somewhat worried	Very worried/somewhat worried	Very worried/somewhat worried	8-10	Disagree/strongly disagree	Strongly agree/agree	Uncertain	Yes	Very hesitant/ somewhat hesitant	Strongly agree/agree	Strongly agree/agree	8-10	Yes	Yes	Yes	Yes	Yes	Yes	No	No	Yes	Yes	Yes	Yes
≥35 years old	mother	Han	Married	Other areas	Bachelor's degree or above	Unemployed or others	10,000-30,000	1	3-5	girl	Yes	Health or good	Only Shenzhen city	No	No	Yes	No	3-4	0-2	73	Yes	No	Yes	Uncertain	Uncertain	Very worried/somewhat worried	Very worried/somewhat worried	0-5	Strongly agree/agree	Uncertain	Uncertain	No	Very hesitant/ somewhat hesitant	Uncertain	Uncertain	0-5	No	No	Yes	Yes	No	Yes	No	No	Yes	No	No	No
＜35 years old	mother	Han	Married	Shenzhen	High school or lower	Unemployed or others	<10,000	2	<3	boy	Yes	Health or good	Both Shenzhen city and other cities	Yes	No	No	No	5-6	3-4	20	No	Yes	No	Uncertain	Uncertain	Not very worried/not worried at all	Uncertain	8-10	Disagree/strongly disagree	Uncertain	Disagree/strongly disagree	Yes	Not very hesitant/ not hesitant at all	Strongly agree/agree	Strongly agree/agree	8-10	Yes	Yes	Yes	Yes	Yes	Yes	No	No	Yes	Yes	Yes	Yes
＜35 years old	mother	Han	Married	Other areas	Bachelor's degree or above	Employees of enterprises or public institutions	10,000-30,000	2	3-5	boy	Yes	Health or good	Only Shenzhen city	Yes	Yes	Yes	Yes	5-6	0-2	39	No	No	Not sure	Strongly agree/agree	Very worried/somewhat worried	Very worried/somewhat worried	Very worried/somewhat worried	6-7	Uncertain	Strongly agree/agree	Disagree/strongly disagree	Uncertain	Uncertain	Strongly agree/agree	Strongly agree/agree	6-7	Yes	Yes	Yes	Yes	No	Yes	No	No	No	Yes	Yes	No
＜35 years old	father	Han	Married	Other areas	Bachelor's degree or above	Employees of enterprises or public institutions	<10,000	1	3-5	boy	Yes	Health or good	Only Shenzhen city	No	Yes	No	Yes	5-6	3-4	14	No	Not sure	No	Strongly agree/agree	Uncertain	Uncertain	Uncertain	8-10	Disagree/strongly disagree	Strongly agree/agree	Uncertain	Yes	Not very hesitant/ not hesitant at all	Strongly agree/agree	Strongly agree/agree	8-10	Yes	Yes	Yes	Yes	Yes	Yes	No	No	Yes	Yes	Yes	No
≥35 years old	mother	Han	Married	Other areas	Bachelor's degree or above	Employees of enterprises or public institutions	10,000-30,000	1	3-5	boy	Yes	General or weak	Both Shenzhen city and other cities	No	Yes	No	Yes	5-6	5-6	7	No	No	No	Strongly agree/agree	Not very worried/not worried at all	Not very worried/not worried at all	Very worried/somewhat worried	8-10	Disagree/strongly disagree	Strongly agree/agree	Disagree/strongly disagree	Yes	Not very hesitant/ not hesitant at all	Strongly agree/agree	Strongly agree/agree	8-10	Yes	Yes	Yes	Yes	Yes	Yes	Yes	Yes	Yes	Yes	Yes	Yes
＜35 years old	mother	Han	Married	Other areas	Bachelor's degree or above	Employees of enterprises or public institutions	10,000-30,000	1	3-5	girl	Yes	Health or good	Only Shenzhen city	Yes	No	Yes	No	5-6	3-4	33	No	No	No	Disagree/strongly disagree	Very worried/somewhat worried	Very worried/somewhat worried	Very worried/somewhat worried	6-7	Disagree/strongly disagree	Strongly agree/agree	Disagree/strongly disagree	Uncertain	Not very hesitant/ not hesitant at all	Strongly agree/agree	Strongly agree/agree	8-10	No	Yes	Yes	Yes	Yes	Yes	No	No	Yes	Yes	Yes	Yes
＜35 years old	mother	Han	Married	Shenzhen	High school or lower	Migrant or manual laborers	10,000-30,000	1	3-5	boy	Yes	Health or good	Both Shenzhen city and other cities	No	No	No	No	5-6	3-4	27	No	No	No	Uncertain	Very worried/somewhat worried	Very worried/somewhat worried	Very worried/somewhat worried	8-10	Disagree/strongly disagree	Strongly agree/agree	Disagree/strongly disagree	Uncertain	Not very hesitant/ not hesitant at all	Strongly agree/agree	Strongly agree/agree	8-10	Yes	Yes	Yes	Yes	Yes	Yes	No	No	Yes	Yes	Yes	No
＜35 years old	mother	Han	Married	Other areas	Bachelor's degree or above	Employees of enterprises or public institutions	≥30,000	1	3-5	girl	Yes	Health or good	Both Shenzhen city and other cities	Yes	Yes	No	No	5-6	0-2	40	No	No	Yes	Strongly agree/agree	Very worried/somewhat worried	Very worried/somewhat worried	Very worried/somewhat worried	8-10	Disagree/strongly disagree	Strongly agree/agree	Strongly agree/agree	Yes	Very hesitant/ somewhat hesitant	Strongly agree/agree	Strongly agree/agree	8-10	Yes	Yes	Yes	Yes	Yes	Yes	No	No	Yes	Yes	No	No
≥35 years old	mother	Han	Married	Shenzhen	Bachelor's degree or above	Commercial and service sectors	10,000-30,000	1	3-5	girl	Yes	Health or good	Both Shenzhen city and other cities	Yes	No	No	No	5-6	3-4	13	No	No	No	Uncertain	Uncertain	Uncertain	Uncertain	8-10	Disagree/strongly disagree	Strongly agree/agree	Disagree/strongly disagree	Yes	Not very hesitant/ not hesitant at all	Strongly agree/agree	Strongly agree/agree	8-10	Yes	Yes	Yes	Yes	Yes	Yes	No	No	Yes	Yes	Yes	No
＜35 years old	mother	Han	Married	Other areas	Bachelor's degree or above	Employees of enterprises or public institutions	10,000-30,000	1	3-5	boy	Yes	General or weak	Only Shenzhen city	Yes	Yes	No	No	5-6	5-6	23	No	No	No	Uncertain	Very worried/somewhat worried	Very worried/somewhat worried	Very worried/somewhat worried	8-10	Disagree/strongly disagree	Strongly agree/agree	Disagree/strongly disagree	Yes	Not very hesitant/ not hesitant at all	Strongly agree/agree	Strongly agree/agree	8-10	Yes	Yes	Yes	No	Yes	Yes	Yes	Yes	Yes	Yes	Yes	No
＜35 years old	mother	Han	Married	Other areas	Bachelor's degree or above	Unemployed or others	10,000-30,000	1	3-5	boy	Yes	General or weak	Both Shenzhen city and other cities	No	No	Yes	No	3-4	3-4	38	No	Not sure	Not sure	Strongly agree/agree	Very worried/somewhat worried	Very worried/somewhat worried	Very worried/somewhat worried	8-10	Disagree/strongly disagree	Strongly agree/agree	Strongly agree/agree	Yes	Very hesitant/ somewhat hesitant	Strongly agree/agree	Strongly agree/agree	8-10	Yes	Yes	No	No	Yes	No	Yes	No	Yes	Yes	No	No
＜35 years old	mother	Han	Married	Other areas	High school or lower	Commercial and service sectors	≥30,000	1	3-5	girl	Yes	Health or good	Only Shenzhen city	Yes	Yes	No	No	5-6	3-4	33	No	No	No	Disagree/strongly disagree	Not very worried/not worried at all	Very worried/somewhat worried	Very worried/somewhat worried	8-10	Disagree/strongly disagree	Strongly agree/agree	Strongly agree/agree	Yes	Not very hesitant/ not hesitant at all	Strongly agree/agree	Strongly agree/agree	0-5	Yes	Yes	Yes	Yes	Yes	Yes	No	No	Yes	Yes	Yes	No
＜35 years old	mother	Han	Married	Other areas	Bachelor's degree or above	Unemployed or others	<10,000	1	3-5	boy	Yes	Health or good	Both Shenzhen city and other cities	Yes	Yes	No	Yes	5-6	3-4	17	No	No	No	Strongly agree/agree	Very worried/somewhat worried	Very worried/somewhat worried	Not very worried/not worried at all	8-10	Disagree/strongly disagree	Strongly agree/agree	Uncertain	Yes	Not very hesitant/ not hesitant at all	Strongly agree/agree	Strongly agree/agree	8-10	Yes	Yes	Yes	Yes	Yes	Yes	No	No	Yes	Yes	Yes	No
≥35 years old	mother	Han	Married	Shenzhen	Bachelor's degree or above	Employees of enterprises or public institutions	<10,000	1	3-5	boy	Yes	Health or good	Only other cities	Yes	No	No	No	5-6	3-4	57	Yes	No	No	Disagree/strongly disagree	Very worried/somewhat worried	Very worried/somewhat worried	Very worried/somewhat worried	0-5	Disagree/strongly disagree	Uncertain	Uncertain	Uncertain	Uncertain	Strongly agree/agree	Uncertain	0-5	Yes	Yes	Yes	No	Yes	Yes	No	No	Yes	Yes	Yes	Yes
≥35 years old	mother	Han	Married	Other areas	Bachelor's degree or above	Employees of enterprises or public institutions	≥30,000	1	3-5	girl	Yes	General or weak	Only Shenzhen city	Yes	Yes	No	No	5-6	3-4	27	No	Yes	No	Uncertain	Very worried/somewhat worried	Uncertain	Not very worried/not worried at all	8-10	Disagree/strongly disagree	Strongly agree/agree	Strongly agree/agree	Yes	Not very hesitant/ not hesitant at all	Strongly agree/agree	Strongly agree/agree	8-10	Yes	Yes	Yes	Yes	Yes	Yes	No	No	Yes	Yes	Yes	Yes
＜35 years old	mother	Han	Married	Other areas	Bachelor's degree or above	Employees of enterprises or public institutions	10,000-30,000	1	3-5	girl	Yes	Health or good	Only Shenzhen city	No	No	No	Yes	5-6	3-4	10	No	No	No	Disagree/strongly disagree	Not very worried/not worried at all	Not very worried/not worried at all	Not very worried/not worried at all	8-10	Disagree/strongly disagree	Strongly agree/agree	Uncertain	Yes	Not very hesitant/ not hesitant at all	Strongly agree/agree	Strongly agree/agree	8-10	No	Yes	Yes	Yes	Yes	Yes	No	No	Yes	Yes	Yes	No
＜35 years old	father	Han	Married	Shenzhen	Bachelor's degree or above	Employees of enterprises or public institutions	≥30,000	1	3-5	girl	Yes	Health or good	Only Shenzhen city	Yes	No	No	Yes	5-6	3-4	7	No	No	No	Uncertain	Not very worried/not worried at all	Not very worried/not worried at all	Not very worried/not worried at all	8-10	Disagree/strongly disagree	Strongly agree/agree	Uncertain	Yes	Not very hesitant/ not hesitant at all	Strongly agree/agree	Strongly agree/agree	8-10	Yes	Yes	Yes	Yes	Yes	Yes	No	No	Yes	Yes	Yes	No
＜35 years old	father	Han	Married	Shenzhen	Bachelor's degree or above	Commercial and service sectors	10,000-30,000	1	3-5	boy	Yes	Health or good	Only Shenzhen city	No	Yes	No	No	5-6	3-4	3	No	No	No	Strongly agree/agree	Not very worried/not worried at all	Not very worried/not worried at all	Not very worried/not worried at all	8-10	Disagree/strongly disagree	Strongly agree/agree	Disagree/strongly disagree	Yes	Not very hesitant/ not hesitant at all	Strongly agree/agree	Uncertain	8-10	Yes	Yes	Yes	Yes	Yes	Yes	No	No	Yes	Yes	Yes	Yes
＜35 years old	mother	Han	Others	Shenzhen	Bachelor's degree or above	Migrant or manual laborers	<10,000	1	3-5	girl	Yes	Health or good	Both Shenzhen city and other cities	Yes	Yes	Yes	Yes	5-6	3-4	7	No	No	No	Strongly agree/agree	Not very worried/not worried at all	Not very worried/not worried at all	Not very worried/not worried at all	8-10	Disagree/strongly disagree	Strongly agree/agree	Strongly agree/agree	Yes	Not very hesitant/ not hesitant at all	Strongly agree/agree	Strongly agree/agree	8-10	Yes	Yes	Yes	Yes	Yes	Yes	No	No	Yes	Yes	Yes	No
≥35 years old	mother	Han	Married	Other areas	Bachelor's degree or above	Employees of enterprises or public institutions	≥30,000	1	3-5	girl	Yes	Health or good	Only Shenzhen city	Yes	No	No	No	5-6	3-4	0	No	No	No	Strongly agree/agree	Not very worried/not worried at all	Not very worried/not worried at all	Not very worried/not worried at all	8-10	Disagree/strongly disagree	Strongly agree/agree	Disagree/strongly disagree	Yes	Not very hesitant/ not hesitant at all	Strongly agree/agree	Strongly agree/agree	8-10	Yes	Yes	Yes	Yes	Yes	No	No	No	Yes	Yes	Yes	No
≥35 years old	mother	Han	Married	Other areas	Bachelor's degree or above	Unemployed or others	<10,000	1	3-5	boy	Yes	Health or good	Only Shenzhen city	Yes	No	Yes	Yes	5-6	3-4	10	No	No	No	Strongly agree/agree	Not very worried/not worried at all	Uncertain	Not very worried/not worried at all	8-10	Disagree/strongly disagree	Strongly agree/agree	Strongly agree/agree	Yes	Not very hesitant/ not hesitant at all	Strongly agree/agree	Strongly agree/agree	8-10	Yes	Yes	Yes	Yes	Yes	Yes	No	No	Yes	Yes	Yes	No
＜35 years old	mother	Han	Married	Other areas	Bachelor's degree or above	Commercial and service sectors	10,000-30,000	2	<3	boy	No	Health or good	Only Shenzhen city	No	No	No	No	0-2	3-4	30	No	No	No	Uncertain	Very worried/somewhat worried	Very worried/somewhat worried	Very worried/somewhat worried	8-10	Uncertain	Strongly agree/agree	Uncertain	Yes	Not very hesitant/ not hesitant at all	Strongly agree/agree	Strongly agree/agree	8-10	No	Yes	Yes	No	No	No	No	No	Yes	Yes	Yes	No
＜35 years old	mother	Han	Married	Other areas	Bachelor's degree or above	Employees of enterprises or public institutions	10,000-30,000	2	<3	girl	No	Health or good	Both Shenzhen city and other cities	No	No	No	No	5-6	3-4	33	No	Yes	No	Uncertain	Very worried/somewhat worried	Very worried/somewhat worried	Very worried/somewhat worried	8-10	Disagree/strongly disagree	Strongly agree/agree	Uncertain	Yes	Not very hesitant/ not hesitant at all	Strongly agree/agree	Strongly agree/agree	8-10	Yes	Yes	Yes	Yes	Yes	No	No	No	Yes	Yes	Yes	No
＜35 years old	mother	Han	Married	Other areas	Bachelor's degree or above	Employees of enterprises or public institutions	10,000-30,000	2	<3	boy	Yes	Health or good	Both Shenzhen city and other cities	Yes	No	Yes	No	5-6	3-4	13	No	No	No	Uncertain	Very worried/somewhat worried	Not very worried/not worried at all	Not very worried/not worried at all	8-10	Disagree/strongly disagree	Strongly agree/agree	Uncertain	Yes	Not very hesitant/ not hesitant at all	Strongly agree/agree	Strongly agree/agree	8-10	Yes	Yes	Yes	Yes	Yes	No	No	No	Yes	Yes	Yes	Yes
＜35 years old	mother	Han	Married	Other areas	Bachelor's degree or above	Employees of enterprises or public institutions	10,000-30,000	1	3-5	boy	Yes	Health or good	Both Shenzhen city and other cities	Yes	Yes	Yes	Yes	5-6	3-4	27	No	No	No	Disagree/strongly disagree	Very worried/somewhat worried	Not very worried/not worried at all	Not very worried/not worried at all	8-10	Strongly agree/agree	Disagree/strongly disagree	Disagree/strongly disagree	Yes	Not very hesitant/ not hesitant at all	Strongly agree/agree	Strongly agree/agree	8-10	Yes	Yes	Yes	Yes	No	Yes	No	No	Yes	Yes	Yes	Yes
≥35 years old	mother	Han	Married	Other areas	Bachelor's degree or above	Employees of enterprises or public institutions	≥30,000	1	3-5	girl	Yes	Health or good	Only Shenzhen city	No	No	Yes	No	0-2	0-2	57	Yes	Yes	No	Uncertain	Very worried/somewhat worried	Very worried/somewhat worried	Very worried/somewhat worried	6-7	Uncertain	Uncertain	Uncertain	Uncertain	Very hesitant/ somewhat hesitant	Strongly agree/agree	Strongly agree/agree	6-7	No	No	Yes	Yes	No	No	No	No	Yes	No	No	No
≥35 years old	mother	Han	Married	Other areas	Bachelor's degree or above	Employees of enterprises or public institutions	10,000-30,000	1	3-5	boy	Yes	Health or good	Only Shenzhen city	Yes	No	Yes	Yes	5-6	3-4	13	No	No	No	Strongly agree/agree	Uncertain	Uncertain	Uncertain	8-10	Disagree/strongly disagree	Strongly agree/agree	Uncertain	Yes	Not very hesitant/ not hesitant at all	Strongly agree/agree	Strongly agree/agree	8-10	Yes	Yes	Yes	Yes	Yes	No	No	No	Yes	Yes	Yes	No
＜35 years old	mother	Han	Married	Other areas	High school or lower	Employees of enterprises or public institutions	10,000-30,000	1	3-5	boy	Yes	General or weak	Only Shenzhen city	Yes	Yes	Yes	Yes	5-6	3-4	0	No	No	No	Strongly agree/agree	Not very worried/not worried at all	Not very worried/not worried at all	Not very worried/not worried at all	8-10	Disagree/strongly disagree	Strongly agree/agree	Disagree/strongly disagree	Yes	Not very hesitant/ not hesitant at all	Strongly agree/agree	Strongly agree/agree	8-10	Yes	Yes	Yes	Yes	Yes	Yes	No	No	Yes	Yes	Yes	Yes
≥35 years old	mother	Han	Married	Other areas	High school or lower	Employees of enterprises or public institutions	10,000-30,000	2	3-5	boy	Yes	Health or good	Both Shenzhen city and other cities	Yes	No	Yes	No	5-6	3-4	27	No	No	No	Disagree/strongly disagree	Very worried/somewhat worried	Not very worried/not worried at all	Very worried/somewhat worried	8-10	Disagree/strongly disagree	Strongly agree/agree	Uncertain	Yes	Uncertain	Strongly agree/agree	Strongly agree/agree	8-10	Yes	Yes	Yes	Yes	Yes	No	No	No	Yes	Yes	Yes	No
≥35 years old	father	Han	Married	Other areas	Bachelor's degree or above	Employees of enterprises or public institutions	10,000-30,000	1	3-5	girl	Yes	Health or good	Both Shenzhen city and other cities	Yes	No	Yes	No	3-4	0-2	60	Yes	No	No	Uncertain	Very worried/somewhat worried	Very worried/somewhat worried	Very worried/somewhat worried	0-5	Uncertain	Strongly agree/agree	Strongly agree/agree	Uncertain	Very hesitant/ somewhat hesitant	Uncertain	Strongly agree/agree	0-5	Yes	Yes	Yes	Yes	No	No	No	No	Yes	No	No	No
≥35 years old	mother	Han	Married	Other areas	High school or lower	Commercial and service sectors	10,000-30,000	1	3-5	boy	Yes	Health or good	Only Shenzhen city	No	Yes	Yes	No	5-6	3-4	23	No	No	No	Uncertain	Very worried/somewhat worried	Very worried/somewhat worried	Very worried/somewhat worried	8-10	Disagree/strongly disagree	Strongly agree/agree	Disagree/strongly disagree	Yes	Not very hesitant/ not hesitant at all	Strongly agree/agree	Strongly agree/agree	8-10	Yes	Yes	Yes	No	Yes	Yes	No	No	Yes	Yes	Yes	No
＜35 years old	mother	Han	Married	Other areas	Bachelor's degree or above	Migrant or manual laborers	10,000-30,000	1	3-5	girl	Yes	Health or good	Both Shenzhen city and other cities	Yes	No	No	No	5-6	3-4	7	No	No	No	Disagree/strongly disagree	Not very worried/not worried at all	Not very worried/not worried at all	Not very worried/not worried at all	8-10	Disagree/strongly disagree	Strongly agree/agree	Disagree/strongly disagree	Yes	Not very hesitant/ not hesitant at all	Strongly agree/agree	Strongly agree/agree	8-10	Yes	Yes	Yes	Yes	Yes	No	No	No	Yes	Yes	Yes	No
＜35 years old	mother	Han	Married	Other areas	Bachelor's degree or above	Employees of enterprises or public institutions	10,000-30,000	1	3-5	boy	Yes	Health or good	Only Shenzhen city	Yes	Yes	Yes	No	5-6	0-2	37	No	Yes	No	Uncertain	Very worried/somewhat worried	Very worried/somewhat worried	Very worried/somewhat worried	8-10	Disagree/strongly disagree	Strongly agree/agree	Uncertain	Uncertain	Not very hesitant/ not hesitant at all	Strongly agree/agree	Strongly agree/agree	8-10	Yes	Yes	Yes	No	Yes	Yes	No	No	No	Yes	Yes	No
≥35 years old	mother	Han	Married	Other areas	Bachelor's degree or above	Employees of enterprises or public institutions	10,000-30,000	2	3-5	boy	Yes	Health or good	Both Shenzhen city and other cities	Yes	No	Yes	No	5-6	3-4	27	No	No	No	Uncertain	Very worried/somewhat worried	Very worried/somewhat worried	Very worried/somewhat worried	8-10	Disagree/strongly disagree	Strongly agree/agree	Uncertain	Yes	Not very hesitant/ not hesitant at all	Strongly agree/agree	Strongly agree/agree	8-10	Yes	Yes	Yes	Yes	Yes	Yes	No	No	Yes	Yes	Yes	No
＜35 years old	mother	Han	Married	Other areas	Bachelor's degree or above	Employees of enterprises or public institutions	<10,000	2	<3	girl	Yes	Health or good	Only other cities	Yes	No	Yes	Yes	5-6	3-4	40	No	No	No	Uncertain	Very worried/somewhat worried	Uncertain	Uncertain	8-10	Disagree/strongly disagree	Strongly agree/agree	Uncertain	No	Very hesitant/ somewhat hesitant	Uncertain	Strongly agree/agree	6-7	Yes	Yes	Yes	Yes	Yes	Yes	No	No	Yes	Yes	Yes	No
＜35 years old	father	Han	Married	Other areas	Bachelor's degree or above	Employees of enterprises or public institutions	10,000-30,000	1	3-5	boy	Yes	Health or good	Only Shenzhen city	Yes	No	No	No	5-6	3-4	17	No	No	No	Strongly agree/agree	Uncertain	Uncertain	Uncertain	8-10	Disagree/strongly disagree	Strongly agree/agree	Disagree/strongly disagree	Uncertain	Uncertain	Strongly agree/agree	Strongly agree/agree	8-10	Yes	Yes	Yes	Yes	Yes	Yes	No	No	Yes	Yes	Yes	No
≥35 years old	mother	Han	Married	Other areas	Bachelor's degree or above	Employees of enterprises or public institutions	≥30,000	1	3-5	boy	Yes	General or weak	Both Shenzhen city and other cities	No	No	Yes	No	5-6	0-2	23	No	No	No	Disagree/strongly disagree	Very worried/somewhat worried	Very worried/somewhat worried	Not very worried/not worried at all	8-10	Disagree/strongly disagree	Strongly agree/agree	Disagree/strongly disagree	Uncertain	Not very hesitant/ not hesitant at all	Strongly agree/agree	Strongly agree/agree	8-10	Yes	Yes	Yes	No	Yes	Yes	No	No	Yes	Yes	No	No
≥35 years old	mother	Han	Married	Other areas	Bachelor's degree or above	Employees of enterprises or public institutions	≥30,000	2	<3	girl	Yes	Health or good	Only Shenzhen city	Yes	No	Yes	No	5-6	3-4	33	No	Yes	No	Strongly agree/agree	Very worried/somewhat worried	Very worried/somewhat worried	Very worried/somewhat worried	8-10	Disagree/strongly disagree	Strongly agree/agree	Strongly agree/agree	Yes	Not very hesitant/ not hesitant at all	Strongly agree/agree	Strongly agree/agree	8-10	Yes	Yes	Yes	Yes	Yes	Yes	No	No	Yes	Yes	Yes	Yes
＜35 years old	mother	Han	Married	Other areas	Bachelor's degree or above	Employees of enterprises or public institutions	≥30,000	1	3-5	girl	Yes	Health or good	Only Shenzhen city	Yes	Yes	Yes	Yes	5-6	5-6	3	No	No	No	Uncertain	Not very worried/not worried at all	Not very worried/not worried at all	Not very worried/not worried at all	8-10	Disagree/strongly disagree	Strongly agree/agree	Disagree/strongly disagree	Yes	Not very hesitant/ not hesitant at all	Strongly agree/agree	Strongly agree/agree	8-10	Yes	Yes	Yes	Yes	Yes	No	Yes	Yes	Yes	Yes	Yes	No
＜35 years old	mother	Han	Married	Shenzhen	High school or lower	Employees of enterprises or public institutions	<10,000	2	3-5	girl	Yes	Health or good	Both Shenzhen city and other cities	No	No	No	No	0-2	3-4	46	No	Not sure	Not sure	Uncertain	Very worried/somewhat worried	Uncertain	Uncertain	0-5	Uncertain	Uncertain	Uncertain	Yes	Very hesitant/ somewhat hesitant	Strongly agree/agree	Strongly agree/agree	8-10	No	Yes	Yes	No	No	No	No	No	Yes	Yes	Yes	Yes
≥35 years old	mother	Han	Married	Other areas	Bachelor's degree or above	Employees of enterprises or public institutions	<10,000	1	3-5	girl	Yes	Health or good	Both Shenzhen city and other cities	Yes	No	No	No	3-4	3-4	23	No	No	No	Uncertain	Not very worried/not worried at all	Not very worried/not worried at all	Not very worried/not worried at all	6-7	Uncertain	Disagree/strongly disagree	Uncertain	Yes	Uncertain	Strongly agree/agree	Strongly agree/agree	8-10	Yes	Yes	Yes	Yes	No	No	No	No	Yes	Yes	Yes	No
＜35 years old	mother	Han	Married	Shenzhen	Bachelor's degree or above	Employees of enterprises or public institutions	<10,000	1	3-5	boy	Yes	Health or good	Both Shenzhen city and other cities	No	Yes	No	No	5-6	0-2	30	No	No	No	Disagree/strongly disagree	Very worried/somewhat worried	Very worried/somewhat worried	Very worried/somewhat worried	8-10	Disagree/strongly disagree	Uncertain	Disagree/strongly disagree	Yes	Not very hesitant/ not hesitant at all	Strongly agree/agree	Strongly agree/agree	8-10	Yes	Yes	Yes	Yes	Yes	Yes	No	No	Yes	No	No	No
＜35 years old	mother	Han	Married	Shenzhen	Bachelor's degree or above	Unemployed or others	<10,000	1	3-5	girl	Yes	Health or good	Only Shenzhen city	No	Yes	No	No	5-6	3-4	50	Yes	Yes	Yes	Disagree/strongly disagree	Very worried/somewhat worried	Very worried/somewhat worried	Not very worried/not worried at all	8-10	Uncertain	Uncertain	Disagree/strongly disagree	Uncertain	Very hesitant/ somewhat hesitant	Strongly agree/agree	Strongly agree/agree	8-10	Yes	Yes	Yes	Yes	No	Yes	No	No	Yes	Yes	Yes	Yes
＜35 years old	mother	Han	Married	Other areas	Bachelor's degree or above	Employees of enterprises or public institutions	≥30,000	1	3-5	girl	Yes	Health or good	Only Shenzhen city	Yes	No	No	No	3-4	0-2	50	Yes	Not sure	Not sure	Uncertain	Very worried/somewhat worried	Uncertain	Very worried/somewhat worried	0-5	Uncertain	Strongly agree/agree	Disagree/strongly disagree	No	Not very hesitant/ not hesitant at all	Strongly agree/agree	Strongly agree/agree	0-5	Yes	Yes	Yes	No	No	Yes	No	No	Yes	Yes	No	No
≥35 years old	mother	Han	Married	Other areas	High school or lower	Commercial and service sectors	10,000-30,000	1	3-5	girl	Yes	Health or good	Only Shenzhen city	Yes	No	Yes	No	5-6	3-4	33	No	Yes	No	Uncertain	Very worried/somewhat worried	Very worried/somewhat worried	Very worried/somewhat worried	8-10	Disagree/strongly disagree	Strongly agree/agree	Uncertain	Yes	Not very hesitant/ not hesitant at all	Strongly agree/agree	Strongly agree/agree	8-10	Yes	Yes	Yes	Yes	Yes	Yes	No	No	Yes	Yes	Yes	No
＜35 years old	mother	Han	Married	Other areas	Bachelor's degree or above	Employees of enterprises or public institutions	10,000-30,000	2	3-5	girl	Yes	Health or good	Only Shenzhen city	Yes	No	Yes	No	5-6	3-4	27	No	No	No	Uncertain	Very worried/somewhat worried	Very worried/somewhat worried	Very worried/somewhat worried	8-10	Disagree/strongly disagree	Strongly agree/agree	Uncertain	Yes	Not very hesitant/ not hesitant at all	Strongly agree/agree	Strongly agree/agree	8-10	Yes	Yes	Yes	No	Yes	Yes	No	No	Yes	Yes	Yes	No
≥35 years old	mother	Han	Married	Other areas	High school or lower	Commercial and service sectors	10,000-30,000	1	3-5	boy	Yes	General or weak	Only Shenzhen city	Yes	Yes	Yes	No	5-6	0-2	13	No	No	No	Disagree/strongly disagree	Uncertain	Not very worried/not worried at all	Not very worried/not worried at all	8-10	Disagree/strongly disagree	Strongly agree/agree	Uncertain	Yes	Not very hesitant/ not hesitant at all	Strongly agree/agree	Strongly agree/agree	8-10	Yes	Yes	Yes	Yes	Yes	Yes	No	No	Yes	No	No	No
＜35 years old	mother	Han	Married	Shenzhen	High school or lower	Commercial and service sectors	<10,000	2	<3	boy	Yes	Health or good	Only Shenzhen city	Yes	Yes	Yes	No	5-6	0-2	10	No	Yes	No	Uncertain	Not very worried/not worried at all	Not very worried/not worried at all	Not very worried/not worried at all	8-10	Disagree/strongly disagree	Strongly agree/agree	Disagree/strongly disagree	Yes	Not very hesitant/ not hesitant at all	Strongly agree/agree	Strongly agree/agree	8-10	Yes	Yes	Yes	Yes	Yes	No	Yes	No	Yes	No	No	No
≥35 years old	father	Han	Married	Shenzhen	High school or lower	Employees of enterprises or public institutions	≥30,000	1	3-5	girl	Yes	Health or good	Both Shenzhen city and other cities	No	No	No	No	0-2	0-2	7	No	No	No	Uncertain	Uncertain	Not very worried/not worried at all	Not very worried/not worried at all	8-10	Disagree/strongly disagree	Strongly agree/agree	Disagree/strongly disagree	Yes	Not very hesitant/ not hesitant at all	Strongly agree/agree	Strongly agree/agree	8-10	No	No	Yes	No	Yes	No	Yes	No	No	No	No	No
＜35 years old	mother	Han	Married	Shenzhen	Bachelor's degree or above	Unemployed or others	10,000-30,000	1	3-5	girl	Yes	Health or good	Both Shenzhen city and other cities	Yes	No	No	No	3-4	3-4	33	No	No	No	Uncertain	Very worried/somewhat worried	Very worried/somewhat worried	Very worried/somewhat worried	8-10	Disagree/strongly disagree	Strongly agree/agree	Uncertain	Yes	Uncertain	Strongly agree/agree	Strongly agree/agree	6-7	No	No	Yes	Yes	Yes	Yes	No	No	Yes	Yes	Yes	Yes
≥35 years old	mother	Han	Married	Other areas	Bachelor's degree or above	Commercial and service sectors	≥30,000	1	3-5	boy	Yes	Health or good	Only Shenzhen city	No	No	Yes	No	5-6	3-4	18	No	Not sure	No	Disagree/strongly disagree	Not very worried/not worried at all	Not very worried/not worried at all	Not very worried/not worried at all	8-10	Uncertain	Disagree/strongly disagree	Disagree/strongly disagree	Yes	Not very hesitant/ not hesitant at all	Strongly agree/agree	Strongly agree/agree	8-10	Yes	Yes	Yes	Yes	No	Yes	No	No	Yes	Yes	Yes	No
＜35 years old	mother	Han	Married	Shenzhen	High school or lower	Employees of enterprises or public institutions	10,000-30,000	2	<3	boy	Yes	Health or good	Both Shenzhen city and other cities	Yes	No	Yes	No	5-6	3-4	37	No	No	No	Uncertain	Very worried/somewhat worried	Very worried/somewhat worried	Very worried/somewhat worried	8-10	Disagree/strongly disagree	Uncertain	Strongly agree/agree	Yes	Uncertain	Strongly agree/agree	Strongly agree/agree	8-10	Yes	Yes	Yes	No	Yes	Yes	No	No	Yes	Yes	Yes	No
≥35 years old	mother	Han	Married	Shenzhen	Bachelor's degree or above	Employees of enterprises or public institutions	≥30,000	1	3-5	girl	Yes	Health or good	Only Shenzhen city	No	Yes	Yes	No	5-6	3-4	30	No	No	No	Disagree/strongly disagree	Very worried/somewhat worried	Very worried/somewhat worried	Very worried/somewhat worried	8-10	Disagree/strongly disagree	Strongly agree/agree	Disagree/strongly disagree	Yes	Not very hesitant/ not hesitant at all	Strongly agree/agree	Uncertain	8-10	Yes	Yes	Yes	Yes	Yes	Yes	No	No	Yes	Yes	Yes	No
＜35 years old	mother	Han	Married	Other areas	Bachelor's degree or above	Commercial and service sectors	≥30,000	2	3-5	boy	Yes	Health or good	Both Shenzhen city and other cities	No	No	Yes	No	5-6	3-4	53	Yes	Yes	Yes	Uncertain	Uncertain	Uncertain	Uncertain	0-5	Disagree/strongly disagree	Uncertain	Uncertain	Yes	Very hesitant/ somewhat hesitant	Strongly agree/agree	Strongly agree/agree	0-5	Yes	Yes	Yes	Yes	Yes	Yes	No	No	Yes	Yes	Yes	Yes
≥35 years old	mother	Han	Married	Other areas	Bachelor's degree or above	Employees of enterprises or public institutions	≥30,000	1	3-5	boy	Yes	Health or good	Only Shenzhen city	No	No	No	No	5-6	0-2	23	No	No	No	Strongly agree/agree	Very worried/somewhat worried	Very worried/somewhat worried	Very worried/somewhat worried	8-10	Disagree/strongly disagree	Strongly agree/agree	Uncertain	Yes	Not very hesitant/ not hesitant at all	Strongly agree/agree	Strongly agree/agree	8-10	Yes	No	Yes	Yes	Yes	Yes	No	No	Yes	Yes	No	No
＜35 years old	mother	Han	Married	Other areas	Bachelor's degree or above	Migrant or manual laborers	<10,000	1	3-5	girl	Yes	General or weak	Both Shenzhen city and other cities	Yes	No	Yes	No	5-6	3-4	27	No	No	No	Uncertain	Very worried/somewhat worried	Very worried/somewhat worried	Uncertain	8-10	Disagree/strongly disagree	Strongly agree/agree	Uncertain	Uncertain	Not very hesitant/ not hesitant at all	Strongly agree/agree	Strongly agree/agree	8-10	Yes	Yes	Yes	Yes	Yes	No	No	No	Yes	Yes	Yes	No
≥35 years old	mother	Han	Married	Shenzhen	High school or lower	Unemployed or others	10,000-30,000	1	3-5	boy	Yes	Health or good	Only Shenzhen city	No	No	Yes	No	5-6	0-2	23	No	No	No	Uncertain	Uncertain	Uncertain	Uncertain	8-10	Disagree/strongly disagree	Uncertain	Uncertain	Yes	Uncertain	Strongly agree/agree	Strongly agree/agree	8-10	Yes	Yes	Yes	Yes	Yes	Yes	No	No	Yes	Yes	No	No
≥35 years old	mother	Han	Married	Other areas	Bachelor's degree or above	Unemployed or others	<10,000	1	3-5	boy	Yes	Health or good	Both Shenzhen city and other cities	No	No	Yes	No	5-6	3-4	67	Yes	No	No	Disagree/strongly disagree	Very worried/somewhat worried	Very worried/somewhat worried	Very worried/somewhat worried	0-5	Strongly agree/agree	Uncertain	Disagree/strongly disagree	No	Very hesitant/ somewhat hesitant	Uncertain	Uncertain	6-7	Yes	Yes	Yes	Yes	No	Yes	Yes	No	Yes	Yes	No	No
＜35 years old	mother	Han	Married	Other areas	Bachelor's degree or above	Unemployed or others	<10,000	2	3-5	girl	Yes	Health or good	Both Shenzhen city and other cities	No	Yes	Yes	Yes	3-4	3-4	13	No	No	No	Uncertain	Very worried/somewhat worried	Not very worried/not worried at all	Uncertain	8-10	Disagree/strongly disagree	Strongly agree/agree	Disagree/strongly disagree	Yes	Not very hesitant/ not hesitant at all	Strongly agree/agree	Strongly agree/agree	8-10	No	Yes	Yes	Yes	Yes	No	No	No	Yes	Yes	Yes	No
≥35 years old	father	Han	Married	Other areas	Bachelor's degree or above	Commercial and service sectors	10,000-30,000	1	3-5	girl	Yes	Health or good	Only Shenzhen city	Yes	No	No	No	5-6	3-4	33	No	No	No	Uncertain	Very worried/somewhat worried	Very worried/somewhat worried	Very worried/somewhat worried	8-10	Disagree/strongly disagree	Strongly agree/agree	Uncertain	Yes	Very hesitant/ somewhat hesitant	Strongly agree/agree	Strongly agree/agree	8-10	No	Yes	Yes	Yes	Yes	Yes	No	No	Yes	Yes	Yes	No
＜35 years old	mother	Han	Married	Other areas	Bachelor's degree or above	Unemployed or others	≥30,000	1	3-5	boy	Yes	General or weak	Only Shenzhen city	Yes	Yes	Yes	No	5-6	0-2	53	Yes	Yes	Yes	Uncertain	Very worried/somewhat worried	Very worried/somewhat worried	Very worried/somewhat worried	6-7	Disagree/strongly disagree	Strongly agree/agree	Uncertain	Yes	Very hesitant/ somewhat hesitant	Strongly agree/agree	Strongly agree/agree	6-7	No	Yes	Yes	Yes	Yes	Yes	No	No	Yes	Yes	No	No
＜35 years old	mother	Han	Married	Other areas	Bachelor's degree or above	Employees of enterprises or public institutions	<10,000	2	<3	girl	Yes	Health or good	Both Shenzhen city and other cities	No	No	No	No	5-6	3-4	37	No	No	No	Uncertain	Very worried/somewhat worried	Very worried/somewhat worried	Very worried/somewhat worried	8-10	Disagree/strongly disagree	Strongly agree/agree	Strongly agree/agree	Yes	Very hesitant/ somewhat hesitant	Strongly agree/agree	Strongly agree/agree	8-10	No	Yes	Yes	Yes	Yes	Yes	No	No	Yes	Yes	Yes	No
＜35 years old	mother	Han	Married	Other areas	Bachelor's degree or above	Employees of enterprises or public institutions	10,000-30,000	1	3-5	boy	Yes	Health or good	Only Shenzhen city	No	No	Yes	No	5-6	5-6	27	No	No	No	Uncertain	Very worried/somewhat worried	Very worried/somewhat worried	Very worried/somewhat worried	8-10	Uncertain	Strongly agree/agree	Disagree/strongly disagree	Yes	Not very hesitant/ not hesitant at all	Strongly agree/agree	Strongly agree/agree	8-10	Yes	Yes	Yes	Yes	No	Yes	Yes	Yes	Yes	Yes	Yes	No
≥35 years old	mother	Han	Married	Other areas	High school or lower	Unemployed or others	10,000-30,000	1	3-5	boy	Yes	Health or good	Only Shenzhen city	Yes	No	No	No	3-4	3-4	30	No	Yes	No	Uncertain	Not very worried/not worried at all	Not very worried/not worried at all	Not very worried/not worried at all	8-10	Strongly agree/agree	Disagree/strongly disagree	Strongly agree/agree	Yes	Not very hesitant/ not hesitant at all	Strongly agree/agree	Strongly agree/agree	8-10	Yes	Yes	Yes	No	No	No	No	No	Yes	Yes	Yes	No
＜35 years old	mother	Han	Married	Other areas	Bachelor's degree or above	Employees of enterprises or public institutions	≥30,000	1	3-5	girl	Yes	Health or good	Only Shenzhen city	No	Yes	No	No	5-6	5-6	20	No	No	No	Strongly agree/agree	Not very worried/not worried at all	Very worried/somewhat worried	Very worried/somewhat worried	8-10	Disagree/strongly disagree	Strongly agree/agree	Uncertain	Yes	Not very hesitant/ not hesitant at all	Strongly agree/agree	Strongly agree/agree	6-7	Yes	Yes	Yes	Yes	Yes	Yes	Yes	Yes	Yes	Yes	Yes	Yes
＜35 years old	mother	Han	Married	Shenzhen	High school or lower	Commercial and service sectors	<10,000	1	3-5	boy	Yes	Health or good	Only Shenzhen city	Yes	No	No	No	3-4	3-4	23	No	No	No	Uncertain	Very worried/somewhat worried	Very worried/somewhat worried	Uncertain	8-10	Disagree/strongly disagree	Strongly agree/agree	Disagree/strongly disagree	Uncertain	Not very hesitant/ not hesitant at all	Strongly agree/agree	Strongly agree/agree	8-10	No	No	Yes	Yes	Yes	Yes	No	No	Yes	Yes	Yes	No
＜35 years old	father	Han	Married	Other areas	Bachelor's degree or above	Employees of enterprises or public institutions	10,000-30,000	1	3-5	boy	Yes	Health or good	Only Shenzhen city	No	No	Yes	No	5-6	0-2	63	Yes	No	No	Disagree/strongly disagree	Very worried/somewhat worried	Very worried/somewhat worried	Very worried/somewhat worried	0-5	Uncertain	Uncertain	Strongly agree/agree	No	Very hesitant/ somewhat hesitant	Strongly agree/agree	Strongly agree/agree	6-7	Yes	Yes	Yes	Yes	No	Yes	No	No	Yes	Yes	No	No
＜35 years old	mother	Han	Married	Shenzhen	Bachelor's degree or above	Employees of enterprises or public institutions	≥30,000	2	<3	girl	No	Health or good	Both Shenzhen city and other cities	Yes	No	No	No	3-4	3-4	39	No	Not sure	Yes	Uncertain	Very worried/somewhat worried	Very worried/somewhat worried	Very worried/somewhat worried	8-10	Uncertain	Strongly agree/agree	Uncertain	Yes	Not very hesitant/ not hesitant at all	Strongly agree/agree	Strongly agree/agree	8-10	No	Yes	Yes	Yes	No	No	No	No	Yes	Yes	Yes	No
≥35 years old	mother	Han	Married	Other areas	Bachelor's degree or above	Employees of enterprises or public institutions	<10,000	1	3-5	boy	Yes	Health or good	Only Shenzhen city	Yes	Yes	Yes	Yes	5-6	3-4	27	No	No	No	Disagree/strongly disagree	Very worried/somewhat worried	Very worried/somewhat worried	Uncertain	8-10	Disagree/strongly disagree	Strongly agree/agree	Disagree/strongly disagree	Yes	Uncertain	Strongly agree/agree	Strongly agree/agree	8-10	No	Yes	Yes	Yes	Yes	Yes	Yes	Yes	Yes	Yes	No	No
＜35 years old	mother	Han	Married	Shenzhen	High school or lower	Migrant or manual laborers	<10,000	2	3-5	girl	Yes	Health or good	Both Shenzhen city and other cities	Yes	No	Yes	No	5-6	3-4	17	No	No	No	Uncertain	Very worried/somewhat worried	Uncertain	Uncertain	8-10	Disagree/strongly disagree	Strongly agree/agree	Disagree/strongly disagree	Yes	Not very hesitant/ not hesitant at all	Strongly agree/agree	Strongly agree/agree	8-10	Yes	Yes	Yes	Yes	Yes	Yes	No	No	Yes	Yes	Yes	No
＜35 years old	father	Han	Married	Other areas	Bachelor's degree or above	Employees of enterprises or public institutions	10,000-30,000	1	3-5	girl	Yes	Health or good	Both Shenzhen city and other cities	Yes	No	No	No	0-2	0-2	73	Yes	Yes	No	Disagree/strongly disagree	Uncertain	Uncertain	Very worried/somewhat worried	0-5	Strongly agree/agree	Disagree/strongly disagree	Strongly agree/agree	No	Very hesitant/ somewhat hesitant	Uncertain	Strongly agree/agree	6-7	No	No	Yes	Yes	No	No	No	No	Yes	Yes	No	No
≥35 years old	mother	Han	Married	Other areas	Bachelor's degree or above	Commercial and service sectors	<10,000	2	3-5	girl	Yes	Health or good	Only Shenzhen city	Yes	No	No	No	3-4	3-4	43	No	Yes	No	Strongly agree/agree	Very worried/somewhat worried	Very worried/somewhat worried	Very worried/somewhat worried	0-5	Disagree/strongly disagree	Strongly agree/agree	Strongly agree/agree	Yes	Not very hesitant/ not hesitant at all	Strongly agree/agree	Strongly agree/agree	6-7	No	No	Yes	Yes	Yes	Yes	No	No	Yes	Yes	Yes	Yes
≥35 years old	mother	Han	Others	Other areas	Bachelor's degree or above	Unemployed or others	<10,000	2	<3	girl	Yes	Health or good	Only Shenzhen city	Yes	No	No	No	5-6	5-6	20	No	Yes	No	Uncertain	Very worried/somewhat worried	Not very worried/not worried at all	Not very worried/not worried at all	8-10	Disagree/strongly disagree	Strongly agree/agree	Disagree/strongly disagree	Yes	Not very hesitant/ not hesitant at all	Uncertain	Strongly agree/agree	8-10	Yes	Yes	Yes	Yes	Yes	Yes	Yes	Yes	Yes	Yes	Yes	Yes
＜35 years old	mother	Han	Married	Shenzhen	Bachelor's degree or above	Commercial and service sectors	≥30,000	1	3-5	boy	Yes	Health or good	Only Shenzhen city	No	Yes	Yes	Yes	3-4	3-4	54	Yes	Yes	Not sure	Disagree/strongly disagree	Very worried/somewhat worried	Very worried/somewhat worried	Very worried/somewhat worried	8-10	Uncertain	Uncertain	Uncertain	Yes	Uncertain	Strongly agree/agree	Strongly agree/agree	6-7	Yes	Yes	Yes	Yes	No	No	No	No	Yes	Yes	Yes	No
≥35 years old	mother	Han	Married	Shenzhen	Bachelor's degree or above	Unemployed or others	10,000-30,000	1	3-5	girl	Yes	Health or good	Only Shenzhen city	Yes	No	Yes	No	3-4	3-4	67	Yes	Yes	Yes	Disagree/strongly disagree	Very worried/somewhat worried	Very worried/somewhat worried	Very worried/somewhat worried	0-5	Uncertain	Strongly agree/agree	Disagree/strongly disagree	Uncertain	Very hesitant/ somewhat hesitant	Strongly agree/agree	Strongly agree/agree	0-5	Yes	Yes	Yes	Yes	No	No	No	No	Yes	Yes	Yes	No
＜35 years old	mother	Han	Married	Shenzhen	High school or lower	Unemployed or others	<10,000	1	3-5	girl	Yes	Health or good	Only Shenzhen city	Yes	No	No	No	5-6	3-4	33	No	No	No	Uncertain	Very worried/somewhat worried	Very worried/somewhat worried	Very worried/somewhat worried	8-10	Disagree/strongly disagree	Strongly agree/agree	Uncertain	Yes	Uncertain	Uncertain	Strongly agree/agree	8-10	Yes	Yes	Yes	Yes	Yes	Yes	No	No	Yes	Yes	Yes	No
≥35 years old	father	Han	Married	Shenzhen	Bachelor's degree or above	Employees of enterprises or public institutions	<10,000	1	3-5	girl	Yes	Health or good	Only Shenzhen city	Yes	No	No	No	5-6	3-4	20	No	No	No	Strongly agree/agree	Very worried/somewhat worried	Very worried/somewhat worried	Very worried/somewhat worried	8-10	Disagree/strongly disagree	Strongly agree/agree	Disagree/strongly disagree	Yes	Not very hesitant/ not hesitant at all	Strongly agree/agree	Strongly agree/agree	8-10	Yes	Yes	Yes	Yes	Yes	Yes	No	No	Yes	Yes	Yes	Yes
＜35 years old	mother	Han	Married	Other areas	Bachelor's degree or above	Unemployed or others	<10,000	1	3-5	boy	Yes	Health or good	Only Shenzhen city	Yes	No	No	No	5-6	3-4	10	No	No	No	Uncertain	Not very worried/not worried at all	Not very worried/not worried at all	Not very worried/not worried at all	8-10	Disagree/strongly disagree	Uncertain	Uncertain	Yes	Not very hesitant/ not hesitant at all	Strongly agree/agree	Strongly agree/agree	8-10	Yes	No	Yes	Yes	Yes	Yes	No	No	Yes	Yes	Yes	No
≥35 years old	mother	Han	Married	Other areas	Bachelor's degree or above	Employees of enterprises or public institutions	<10,000	1	3-5	boy	Yes	Health or good	Only Shenzhen city	Yes	No	Yes	Yes	5-6	5-6	21	No	Not sure	No	Strongly agree/agree	Uncertain	Uncertain	Uncertain	8-10	Disagree/strongly disagree	Strongly agree/agree	Strongly agree/agree	Yes	Not very hesitant/ not hesitant at all	Strongly agree/agree	Uncertain	8-10	Yes	Yes	Yes	Yes	Yes	Yes	Yes	Yes	Yes	Yes	Yes	No
≥35 years old	mother	Han	Married	Other areas	Bachelor's degree or above	Unemployed or others	≥30,000	2	3-5	girl	Yes	Health or good	Only Shenzhen city	Yes	Yes	No	No	5-6	3-4	7	No	No	No	Disagree/strongly disagree	Not very worried/not worried at all	Not very worried/not worried at all	Not very worried/not worried at all	8-10	Disagree/strongly disagree	Strongly agree/agree	Disagree/strongly disagree	Yes	Not very hesitant/ not hesitant at all	Strongly agree/agree	Strongly agree/agree	8-10	Yes	Yes	Yes	Yes	Yes	Yes	No	No	Yes	Yes	Yes	Yes
≥35 years old	mother	Han	Married	Other areas	High school or lower	Unemployed or others	10,000-30,000	2	<3	boy	Yes	Health or good	Only Shenzhen city	No	No	No	Yes	5-6	3-4	0	No	No	No	Strongly agree/agree	Not very worried/not worried at all	Not very worried/not worried at all	Not very worried/not worried at all	8-10	Disagree/strongly disagree	Strongly agree/agree	Disagree/strongly disagree	Yes	Not very hesitant/ not hesitant at all	Strongly agree/agree	Strongly agree/agree	8-10	Yes	Yes	Yes	Yes	Yes	Yes	No	No	Yes	Yes	Yes	No
≥35 years old	mother	Han	Married	Other areas	Bachelor's degree or above	Commercial and service sectors	≥30,000	2	3-5	boy	Yes	Health or good	Only Shenzhen city	No	Yes	Yes	Yes	5-6	3-4	20	No	No	No	Uncertain	Very worried/somewhat worried	Uncertain	Very worried/somewhat worried	8-10	Disagree/strongly disagree	Strongly agree/agree	Disagree/strongly disagree	Yes	Not very hesitant/ not hesitant at all	Strongly agree/agree	Strongly agree/agree	8-10	Yes	Yes	Yes	Yes	Yes	Yes	No	No	Yes	Yes	Yes	Yes
＜35 years old	mother	Han	Married	Other areas	Bachelor's degree or above	Employees of enterprises or public institutions	10,000-30,000	2	3-5	girl	Yes	General or weak	Only Shenzhen city	Yes	No	No	No	5-6	3-4	50	Yes	Yes	Yes	Strongly agree/agree	Very worried/somewhat worried	Very worried/somewhat worried	Very worried/somewhat worried	8-10	Disagree/strongly disagree	Strongly agree/agree	Strongly agree/agree	Uncertain	Very hesitant/ somewhat hesitant	Strongly agree/agree	Strongly agree/agree	8-10	Yes	Yes	Yes	Yes	Yes	Yes	Yes	Yes	Yes	Yes	No	No
＜35 years old	mother	Han	Married	Other areas	Bachelor's degree or above	Commercial and service sectors	10,000-30,000	2	<3	boy	Yes	Health or good	Both Shenzhen city and other cities	Yes	No	Yes	No	5-6	3-4	13	No	No	No	Disagree/strongly disagree	Very worried/somewhat worried	Not very worried/not worried at all	Not very worried/not worried at all	8-10	Disagree/strongly disagree	Strongly agree/agree	Disagree/strongly disagree	Yes	Not very hesitant/ not hesitant at all	Strongly agree/agree	Strongly agree/agree	8-10	Yes	Yes	Yes	Yes	Yes	Yes	No	No	Yes	Yes	Yes	No
≥35 years old	mother	Han	Married	Other areas	Bachelor's degree or above	Employees of enterprises or public institutions	<10,000	1	3-5	girl	Yes	Health or good	Only Shenzhen city	No	No	Yes	No	5-6	5-6	40	No	No	No	Strongly agree/agree	Very worried/somewhat worried	Very worried/somewhat worried	Very worried/somewhat worried	8-10	Disagree/strongly disagree	Strongly agree/agree	Strongly agree/agree	No	Uncertain	Strongly agree/agree	Strongly agree/agree	6-7	Yes	Yes	Yes	Yes	Yes	Yes	Yes	Yes	Yes	Yes	Yes	No
＜35 years old	mother	Han	Married	Other areas	Bachelor's degree or above	Employees of enterprises or public institutions	<10,000	≥3	<3	boy	No	Health or good	Only Shenzhen city	Yes	No	Yes	No	3-4	3-4	50	Yes	No	No	Uncertain	Uncertain	Uncertain	Uncertain	0-5	Uncertain	Uncertain	Uncertain	No	Uncertain	Uncertain	Strongly agree/agree	0-5	Yes	No	Yes	Yes	No	Yes	No	No	Yes	Yes	Yes	No
＜35 years old	mother	Han	Married	Other areas	High school or lower	Commercial and service sectors	10,000-30,000	1	3-5	boy	Yes	Health or good	Only Shenzhen city	No	No	No	No	5-6	0-2	30	No	No	No	Uncertain	Very worried/somewhat worried	Uncertain	Very worried/somewhat worried	8-10	Disagree/strongly disagree	Uncertain	Disagree/strongly disagree	Yes	Very hesitant/ somewhat hesitant	Strongly agree/agree	Strongly agree/agree	8-10	Yes	Yes	Yes	Yes	Yes	No	No	No	Yes	Yes	No	No
＜35 years old	mother	Han	Married	Other areas	Bachelor's degree or above	Commercial and service sectors	≥30,000	1	3-5	girl	Yes	Health or good	Only Shenzhen city	Yes	Yes	No	No	5-6	0-2	75	Yes	Not sure	No	Uncertain	Very worried/somewhat worried	Very worried/somewhat worried	Very worried/somewhat worried	0-5	Strongly agree/agree	Disagree/strongly disagree	Strongly agree/agree	No	Uncertain	Uncertain	Strongly agree/agree	0-5	Yes	Yes	Yes	Yes	No	Yes	No	No	Yes	Yes	No	No
＜35 years old	mother	Han	Married	Shenzhen	High school or lower	Employees of enterprises or public institutions	<10,000	1	3-5	boy	Yes	Health or good	Only Shenzhen city	Yes	No	No	No	5-6	3-4	50	Yes	Yes	Yes	Uncertain	Very worried/somewhat worried	Very worried/somewhat worried	Very worried/somewhat worried	8-10	Disagree/strongly disagree	Strongly agree/agree	Strongly agree/agree	Yes	Very hesitant/ somewhat hesitant	Strongly agree/agree	Strongly agree/agree	8-10	Yes	Yes	Yes	Yes	Yes	No	No	No	Yes	Yes	Yes	No
＜35 years old	father	Han	Married	Shenzhen	Bachelor's degree or above	Commercial and service sectors	10,000-30,000	2	<3	boy	Yes	Health or good	Only Shenzhen city	No	No	Yes	No	3-4	3-4	53	Yes	Yes	No	Strongly agree/agree	Very worried/somewhat worried	Very worried/somewhat worried	Uncertain	0-5	Strongly agree/agree	Uncertain	Uncertain	Yes	Very hesitant/ somewhat hesitant	Strongly agree/agree	Strongly agree/agree	6-7	Yes	Yes	Yes	No	No	Yes	No	No	Yes	Yes	Yes	Yes
≥35 years old	mother	Han	Married	Shenzhen	High school or lower	Unemployed or others	10,000-30,000	1	3-5	boy	Yes	Health or good	Only Shenzhen city	Yes	Yes	Yes	Yes	5-6	3-4	30	No	No	No	Strongly agree/agree	Very worried/somewhat worried	Very worried/somewhat worried	Very worried/somewhat worried	8-10	Disagree/strongly disagree	Strongly agree/agree	Strongly agree/agree	Yes	Not very hesitant/ not hesitant at all	Uncertain	Strongly agree/agree	8-10	Yes	Yes	Yes	No	Yes	Yes	No	No	Yes	Yes	Yes	No
＜35 years old	mother	Han	Married	Other areas	Bachelor's degree or above	Employees of enterprises or public institutions	10,000-30,000	1	3-5	girl	Yes	Health or good	Only Shenzhen city	Yes	Yes	Yes	No	5-6	3-4	20	No	No	No	Disagree/strongly disagree	Very worried/somewhat worried	Not very worried/not worried at all	Very worried/somewhat worried	8-10	Disagree/strongly disagree	Strongly agree/agree	Disagree/strongly disagree	Yes	Not very hesitant/ not hesitant at all	Strongly agree/agree	Strongly agree/agree	8-10	Yes	Yes	Yes	Yes	Yes	Yes	No	No	Yes	Yes	Yes	No
≥35 years old	mother	Han	Married	Other areas	Bachelor's degree or above	Migrant or manual laborers	10,000-30,000	1	3-5	girl	Yes	Health or good	Only Shenzhen city	Yes	No	Yes	No	3-4	0-2	33	No	No	No	Uncertain	Very worried/somewhat worried	Very worried/somewhat worried	Very worried/somewhat worried	8-10	Uncertain	Uncertain	Uncertain	Yes	Not very hesitant/ not hesitant at all	Strongly agree/agree	Strongly agree/agree	8-10	Yes	Yes	Yes	Yes	No	No	No	No	Yes	No	No	No
≥35 years old	mother	Han	Married	Other areas	Bachelor's degree or above	Employees of enterprises or public institutions	10,000-30,000	1	3-5	boy	Yes	Health or good	Only Shenzhen city	Yes	Yes	Yes	Yes	5-6	3-4	23	No	No	No	Disagree/strongly disagree	Very worried/somewhat worried	Very worried/somewhat worried	Uncertain	8-10	Disagree/strongly disagree	Strongly agree/agree	Disagree/strongly disagree	Yes	Not very hesitant/ not hesitant at all	Strongly agree/agree	Strongly agree/agree	8-10	Yes	Yes	Yes	Yes	Yes	Yes	No	No	Yes	Yes	Yes	No
＜35 years old	father	Han	Married	Shenzhen	High school or lower	Commercial and service sectors	<10,000	1	3-5	boy	Yes	Health or good	Both Shenzhen city and other cities	Yes	No	No	No	3-4	3-4	54	Yes	Not sure	Not sure	Uncertain	Uncertain	Uncertain	Uncertain	8-10	Uncertain	Uncertain	Uncertain	Uncertain	Uncertain	Uncertain	Disagree/strongly disagree	0-5	No	Yes	Yes	Yes	No	No	No	No	Yes	Yes	Yes	No
＜35 years old	mother	Han	Married	Shenzhen	High school or lower	Migrant or manual laborers	<10,000	2	<3	girl	Yes	Health or good	Both Shenzhen city and other cities	Yes	No	No	No	5-6	3-4	27	No	No	No	Strongly agree/agree	Very worried/somewhat worried	Very worried/somewhat worried	Very worried/somewhat worried	8-10	Disagree/strongly disagree	Strongly agree/agree	Strongly agree/agree	Yes	Not very hesitant/ not hesitant at all	Strongly agree/agree	Strongly agree/agree	8-10	Yes	Yes	Yes	Yes	Yes	Yes	No	No	Yes	Yes	Yes	Yes
＜35 years old	mother	Han	Married	Shenzhen	High school or lower	Employees of enterprises or public institutions	≥30,000	1	3-5	boy	Yes	Health or good	Only Shenzhen city	No	No	Yes	No	5-6	0-2	40	No	No	No	Disagree/strongly disagree	Very worried/somewhat worried	Very worried/somewhat worried	Very worried/somewhat worried	8-10	Disagree/strongly disagree	Strongly agree/agree	Uncertain	Uncertain	Very hesitant/ somewhat hesitant	Strongly agree/agree	Strongly agree/agree	8-10	Yes	Yes	Yes	Yes	Yes	Yes	No	No	Yes	No	No	No
＜35 years old	mother	Han	Married	Shenzhen	Bachelor's degree or above	Employees of enterprises or public institutions	10,000-30,000	1	3-5	boy	Yes	Health or good	Only Shenzhen city	No	No	Yes	No	5-6	0-2	13	No	No	No	Uncertain	Not very worried/not worried at all	Uncertain	Not very worried/not worried at all	8-10	Disagree/strongly disagree	Strongly agree/agree	Strongly agree/agree	Yes	Not very hesitant/ not hesitant at all	Strongly agree/agree	Strongly agree/agree	8-10	Yes	Yes	Yes	Yes	Yes	No	No	No	Yes	No	No	No
＜35 years old	father	Han	Married	Shenzhen	Bachelor's degree or above	Employees of enterprises or public institutions	≥30,000	1	3-5	boy	Yes	Health or good	Both Shenzhen city and other cities	Yes	Yes	No	No	3-4	3-4	33	No	No	No	Strongly agree/agree	Very worried/somewhat worried	Not very worried/not worried at all	Very worried/somewhat worried	8-10	Uncertain	Uncertain	Strongly agree/agree	Yes	Very hesitant/ somewhat hesitant	Strongly agree/agree	Strongly agree/agree	8-10	Yes	Yes	Yes	Yes	No	No	No	No	Yes	Yes	Yes	No
≥35 years old	mother	Others	Married	Other areas	Bachelor's degree or above	Employees of enterprises or public institutions	<10,000	1	3-5	boy	Yes	Health or good	Only Shenzhen city	Yes	No	Yes	No	5-6	3-4	20	No	No	No	Uncertain	Very worried/somewhat worried	Not very worried/not worried at all	Uncertain	8-10	Disagree/strongly disagree	Strongly agree/agree	Strongly agree/agree	Yes	Not very hesitant/ not hesitant at all	Strongly agree/agree	Strongly agree/agree	8-10	Yes	Yes	Yes	Yes	Yes	Yes	No	No	Yes	Yes	Yes	No
≥35 years old	mother	Han	Married	Shenzhen	High school or lower	Unemployed or others	≥30,000	1	3-5	girl	Yes	Health or good	Only Shenzhen city	Yes	No	No	No	3-4	0-2	40	No	No	No	Uncertain	Very worried/somewhat worried	Uncertain	Uncertain	0-5	Uncertain	Strongly agree/agree	Strongly agree/agree	Yes	Not very hesitant/ not hesitant at all	Strongly agree/agree	Strongly agree/agree	0-5	No	Yes	Yes	Yes	No	No	No	No	Yes	No	No	No
≥35 years old	mother	Han	Married	Other areas	Bachelor's degree or above	Migrant or manual laborers	<10,000	1	3-5	boy	Yes	Health or good	Only Shenzhen city	Yes	No	Yes	No	5-6	0-2	47	No	No	No	Disagree/strongly disagree	Very worried/somewhat worried	Very worried/somewhat worried	Very worried/somewhat worried	6-7	Uncertain	Strongly agree/agree	Disagree/strongly disagree	No	Very hesitant/ somewhat hesitant	Strongly agree/agree	Strongly agree/agree	8-10	Yes	Yes	Yes	Yes	No	Yes	No	No	Yes	Yes	No	No
≥35 years old	father	Han	Married	Shenzhen	Bachelor's degree or above	Unemployed or others	10,000-30,000	1	3-5	boy	Yes	General or weak	Only Shenzhen city	Yes	Yes	No	Yes	5-6	3-4	20	No	No	No	Strongly agree/agree	Very worried/somewhat worried	Very worried/somewhat worried	Very worried/somewhat worried	8-10	Disagree/strongly disagree	Strongly agree/agree	Disagree/strongly disagree	Yes	Not very hesitant/ not hesitant at all	Strongly agree/agree	Strongly agree/agree	8-10	Yes	Yes	Yes	Yes	Yes	Yes	No	No	Yes	Yes	Yes	No
≥35 years old	father	Han	Married	Other areas	Bachelor's degree or above	Employees of enterprises or public institutions	10,000-30,000	1	3-5	girl	Yes	Health or good	Only Shenzhen city	Yes	No	Yes	No	5-6	3-4	7	No	No	No	Strongly agree/agree	Not very worried/not worried at all	Not very worried/not worried at all	Not very worried/not worried at all	8-10	Disagree/strongly disagree	Strongly agree/agree	Strongly agree/agree	Yes	Not very hesitant/ not hesitant at all	Strongly agree/agree	Strongly agree/agree	8-10	Yes	Yes	Yes	Yes	Yes	Yes	No	No	Yes	Yes	Yes	Yes
＜35 years old	mother	Han	Married	Shenzhen	Bachelor's degree or above	Commercial and service sectors	10,000-30,000	1	3-5	girl	Yes	Health or good	Only Shenzhen city	Yes	No	No	No	3-4	3-4	33	No	No	Yes	Strongly agree/agree	Very worried/somewhat worried	Very worried/somewhat worried	Very worried/somewhat worried	8-10	Disagree/strongly disagree	Strongly agree/agree	Strongly agree/agree	Yes	Not very hesitant/ not hesitant at all	Strongly agree/agree	Strongly agree/agree	8-10	No	No	Yes	Yes	Yes	No	No	No	Yes	Yes	Yes	Yes
＜35 years old	mother	Han	Married	Other areas	High school or lower	Commercial and service sectors	10,000-30,000	1	3-5	boy	Yes	Health or good	Only Shenzhen city	Yes	No	No	No	3-4	0-2	43	No	No	No	Disagree/strongly disagree	Very worried/somewhat worried	Very worried/somewhat worried	Uncertain	0-5	Disagree/strongly disagree	Disagree/strongly disagree	Disagree/strongly disagree	Uncertain	Not very hesitant/ not hesitant at all	Uncertain	Strongly agree/agree	8-10	Yes	Yes	Yes	No	Yes	No	No	No	No	No	No	No
≥35 years old	mother	Han	Married	Other areas	Bachelor's degree or above	Commercial and service sectors	10,000-30,000	2	3-5	boy	Yes	Health or good	Only Shenzhen city	No	No	No	No	5-6	3-4	7	No	No	No	Disagree/strongly disagree	Not very worried/not worried at all	Not very worried/not worried at all	Not very worried/not worried at all	8-10	Disagree/strongly disagree	Strongly agree/agree	Disagree/strongly disagree	Yes	Not very hesitant/ not hesitant at all	Strongly agree/agree	Strongly agree/agree	8-10	Yes	Yes	Yes	Yes	Yes	Yes	No	No	Yes	Yes	Yes	No
≥35 years old	mother	Han	Married	Other areas	Bachelor's degree or above	Employees of enterprises or public institutions	10,000-30,000	1	3-5	girl	Yes	Health or good	Only Shenzhen city	No	Yes	Yes	No	5-6	3-4	27	No	No	No	Strongly agree/agree	Very worried/somewhat worried	Very worried/somewhat worried	Very worried/somewhat worried	8-10	Disagree/strongly disagree	Uncertain	Uncertain	Yes	Not very hesitant/ not hesitant at all	Strongly agree/agree	Strongly agree/agree	8-10	No	Yes	Yes	Yes	Yes	Yes	No	No	Yes	Yes	Yes	No
＜35 years old	mother	Han	Married	Other areas	Bachelor's degree or above	Commercial and service sectors	10,000-30,000	1	3-5	girl	Yes	Health or good	Only Shenzhen city	Yes	No	Yes	No	0-2	0-2	31	No	Not sure	Not sure	Uncertain	Not very worried/not worried at all	Uncertain	Very worried/somewhat worried	8-10	Uncertain	Uncertain	Disagree/strongly disagree	Uncertain	Uncertain	Strongly agree/agree	Strongly agree/agree	8-10	No	No	Yes	Yes	No	No	No	No	Yes	Yes	No	No
≥35 years old	mother	Han	Married	Other areas	Bachelor's degree or above	Employees of enterprises or public institutions	10,000-30,000	1	3-5	girl	No	Health or good	Only Shenzhen city	Yes	No	Yes	No	5-6	3-4	40	No	No	No	Disagree/strongly disagree	Very worried/somewhat worried	Very worried/somewhat worried	Very worried/somewhat worried	6-7	Disagree/strongly disagree	Strongly agree/agree	Disagree/strongly disagree	Uncertain	Very hesitant/ somewhat hesitant	Strongly agree/agree	Strongly agree/agree	8-10	Yes	Yes	Yes	No	Yes	Yes	Yes	Yes	Yes	Yes	No	No
≥35 years old	mother	Han	Married	Other areas	Bachelor's degree or above	Commercial and service sectors	10,000-30,000	2	3-5	boy	Yes	General or weak	Only Shenzhen city	No	No	No	No	5-6	0-2	37	No	Yes	Yes	Uncertain	Not very worried/not worried at all	Not very worried/not worried at all	Not very worried/not worried at all	6-7	Uncertain	Strongly agree/agree	Uncertain	Uncertain	Uncertain	Strongly agree/agree	Uncertain	8-10	Yes	Yes	Yes	Yes	No	Yes	No	No	Yes	Yes	No	No
＜35 years old	mother	Han	Married	Other areas	Bachelor's degree or above	Commercial and service sectors	10,000-30,000	1	3-5	girl	Yes	Health or good	Only Shenzhen city	Yes	Yes	Yes	Yes	5-6	0-2	20	No	No	No	Uncertain	Very worried/somewhat worried	Not very worried/not worried at all	Not very worried/not worried at all	0-5	Disagree/strongly disagree	Strongly agree/agree	Disagree/strongly disagree	Uncertain	Not very hesitant/ not hesitant at all	Strongly agree/agree	Strongly agree/agree	8-10	Yes	Yes	Yes	Yes	Yes	Yes	No	No	Yes	Yes	No	No
≥35 years old	mother	Han	Married	Other areas	Bachelor's degree or above	Commercial and service sectors	≥30,000	1	3-5	boy	Yes	Health or good	Only Shenzhen city	No	No	No	No	5-6	0-2	27	No	No	No	Uncertain	Very worried/somewhat worried	Very worried/somewhat worried	Uncertain	8-10	Disagree/strongly disagree	Strongly agree/agree	Uncertain	Uncertain	Not very hesitant/ not hesitant at all	Strongly agree/agree	Strongly agree/agree	8-10	Yes	Yes	Yes	Yes	Yes	Yes	No	No	Yes	No	No	No
≥35 years old	mother	Han	Married	Other areas	Bachelor's degree or above	Employees of enterprises or public institutions	≥30,000	1	3-5	girl	Yes	Health or good	Only Shenzhen city	Yes	No	No	No	3-4	0-2	29	No	Not sure	No	Uncertain	Uncertain	Uncertain	Uncertain	6-7	Disagree/strongly disagree	Strongly agree/agree	Disagree/strongly disagree	Yes	Not very hesitant/ not hesitant at all	Disagree/strongly disagree	Strongly agree/agree	6-7	No	Yes	Yes	No	Yes	No	No	No	Yes	Yes	No	No
＜35 years old	mother	Han	Married	Other areas	Bachelor's degree or above	Employees of enterprises or public institutions	10,000-30,000	1	3-5	boy	Yes	Health or good	Both Shenzhen city and other cities	No	Yes	No	No	5-6	0-2	50	Yes	No	No	Strongly agree/agree	Very worried/somewhat worried	Very worried/somewhat worried	Very worried/somewhat worried	6-7	Uncertain	Uncertain	Uncertain	Uncertain	Very hesitant/ somewhat hesitant	Uncertain	Strongly agree/agree	6-7	Yes	Yes	Yes	Yes	No	Yes	No	No	Yes	Yes	No	No
＜35 years old	mother	Han	Married	Other areas	Bachelor's degree or above	Commercial and service sectors	10,000-30,000	2	<3	girl	Yes	Health or good	Only Shenzhen city	Yes	Yes	No	No	3-4	0-2	43	No	No	No	Uncertain	Very worried/somewhat worried	Very worried/somewhat worried	Uncertain	6-7	Uncertain	Strongly agree/agree	Strongly agree/agree	Uncertain	Very hesitant/ somewhat hesitant	Strongly agree/agree	Strongly agree/agree	8-10	Yes	No	Yes	Yes	No	Yes	No	No	Yes	Yes	No	No
≥35 years old	mother	Han	Married	Other areas	Bachelor's degree or above	Employees of enterprises or public institutions	≥30,000	1	3-5	girl	Yes	Health or good	Both Shenzhen city and other cities	No	Yes	Yes	No	5-6	0-2	33	No	Yes	No	Disagree/strongly disagree	Very worried/somewhat worried	Very worried/somewhat worried	Uncertain	8-10	Disagree/strongly disagree	Strongly agree/agree	Disagree/strongly disagree	Uncertain	Not very hesitant/ not hesitant at all	Strongly agree/agree	Strongly agree/agree	8-10	Yes	Yes	Yes	No	Yes	Yes	No	No	Yes	Yes	No	No
＜35 years old	mother	Han	Married	Other areas	Bachelor's degree or above	Commercial and service sectors	10,000-30,000	1	3-5	boy	Yes	Health or good	Only Shenzhen city	Yes	Yes	No	No	5-6	3-4	3	No	No	No	Strongly agree/agree	Not very worried/not worried at all	Not very worried/not worried at all	Not very worried/not worried at all	8-10	Disagree/strongly disagree	Strongly agree/agree	Disagree/strongly disagree	Yes	Not very hesitant/ not hesitant at all	Strongly agree/agree	Strongly agree/agree	6-7	Yes	Yes	Yes	Yes	Yes	Yes	Yes	No	Yes	Yes	Yes	No
＜35 years old	father	Han	Married	Shenzhen	High school or lower	Commercial and service sectors	<10,000	2	3-5	girl	No	Health or good	Only Shenzhen city	Yes	No	Yes	No	3-4	0-2	54	Yes	Not sure	Not sure	Uncertain	Very worried/somewhat worried	Very worried/somewhat worried	Very worried/somewhat worried	6-7	Uncertain	Uncertain	Uncertain	Uncertain	Not very hesitant/ not hesitant at all	Uncertain	Strongly agree/agree	6-7	Yes	Yes	Yes	No	No	Yes	No	No	Yes	Yes	No	No
≥35 years old	father	Han	Married	Other areas	Bachelor's degree or above	Employees of enterprises or public institutions	10,000-30,000	1	3-5	girl	Yes	Health or good	Only Shenzhen city	No	No	Yes	No	3-4	0-2	67	Yes	Yes	Yes	Uncertain	Very worried/somewhat worried	Very worried/somewhat worried	Very worried/somewhat worried	0-5	Uncertain	Uncertain	Uncertain	Uncertain	Very hesitant/ somewhat hesitant	Strongly agree/agree	Strongly agree/agree	6-7	Yes	Yes	Yes	No	No	No	No	No	Yes	Yes	No	No
≥35 years old	mother	Han	Married	Shenzhen	Bachelor's degree or above	Commercial and service sectors	10,000-30,000	1	3-5	boy	Yes	Health or good	Only Shenzhen city	Yes	No	Yes	No	5-6	3-4	10	No	No	No	Strongly agree/agree	Very worried/somewhat worried	Uncertain	Not very worried/not worried at all	8-10	Disagree/strongly disagree	Strongly agree/agree	Disagree/strongly disagree	Yes	Not very hesitant/ not hesitant at all	Strongly agree/agree	Strongly agree/agree	8-10	Yes	No	Yes	Yes	Yes	Yes	No	No	Yes	Yes	Yes	No
≥35 years old	mother	Han	Married	Other areas	Bachelor's degree or above	Employees of enterprises or public institutions	10,000-30,000	1	3-5	girl	Yes	Health or good	Both Shenzhen city and other cities	Yes	No	Yes	Yes	5-6	0-2	23	No	Yes	Yes	Uncertain	Not very worried/not worried at all	Not very worried/not worried at all	Not very worried/not worried at all	8-10	Disagree/strongly disagree	Strongly agree/agree	Disagree/strongly disagree	No	Not very hesitant/ not hesitant at all	Strongly agree/agree	Strongly agree/agree	8-10	Yes	Yes	Yes	Yes	Yes	Yes	No	No	Yes	Yes	No	No
≥35 years old	mother	Han	Married	Other areas	Bachelor's degree or above	Employees of enterprises or public institutions	10,000-30,000	1	3-5	girl	Yes	General or weak	Only Shenzhen city	Yes	Yes	Yes	Yes	5-6	0-2	23	No	No	No	Uncertain	Uncertain	Uncertain	Very worried/somewhat worried	8-10	Disagree/strongly disagree	Strongly agree/agree	Strongly agree/agree	Yes	Not very hesitant/ not hesitant at all	Strongly agree/agree	Strongly agree/agree	8-10	Yes	Yes	Yes	Yes	Yes	Yes	Yes	No	Yes	No	No	No
≥35 years old	father	Han	Married	Other areas	Bachelor's degree or above	Employees of enterprises or public institutions	10,000-30,000	1	3-5	boy	Yes	Health or good	Only other cities	Yes	No	No	No	3-4	3-4	47	No	Yes	No	Disagree/strongly disagree	Very worried/somewhat worried	Very worried/somewhat worried	Not very worried/not worried at all	6-7	Disagree/strongly disagree	Strongly agree/agree	Disagree/strongly disagree	Uncertain	Very hesitant/ somewhat hesitant	Strongly agree/agree	Uncertain	6-7	Yes	No	Yes	Yes	Yes	No	No	No	Yes	Yes	Yes	Yes
≥35 years old	father	Han	Married	Other areas	Bachelor's degree or above	Employees of enterprises or public institutions	≥30,000	2	3-5	boy	Yes	General or weak	Both Shenzhen city and other cities	No	Yes	No	Yes	5-6	0-2	50	Yes	No	No	Strongly agree/agree	Very worried/somewhat worried	Very worried/somewhat worried	Very worried/somewhat worried	0-5	Uncertain	Uncertain	Strongly agree/agree	No	Uncertain	Strongly agree/agree	Strongly agree/agree	8-10	Yes	Yes	Yes	Yes	No	Yes	No	No	Yes	Yes	No	No
＜35 years old	mother	Han	Married	Shenzhen	High school or lower	Unemployed or others	<10,000	1	3-5	girl	Yes	Health or good	Only Shenzhen city	No	No	Yes	No	3-4	3-4	27	No	No	No	Uncertain	Very worried/somewhat worried	Very worried/somewhat worried	Very worried/somewhat worried	8-10	Disagree/strongly disagree	Strongly agree/agree	Uncertain	Yes	Not very hesitant/ not hesitant at all	Strongly agree/agree	Strongly agree/agree	8-10	Yes	No	Yes	Yes	Yes	No	No	No	Yes	Yes	Yes	No
≥35 years old	father	Han	Married	Other areas	Bachelor's degree or above	Employees of enterprises or public institutions	10,000-30,000	1	3-5	girl	Yes	Health or good	Only Shenzhen city	No	Yes	No	No	5-6	3-4	27	No	No	No	Uncertain	Very worried/somewhat worried	Very worried/somewhat worried	Very worried/somewhat worried	8-10	Disagree/strongly disagree	Strongly agree/agree	Disagree/strongly disagree	Yes	Not very hesitant/ not hesitant at all	Strongly agree/agree	Uncertain	8-10	Yes	No	Yes	Yes	Yes	Yes	No	No	Yes	Yes	Yes	No
≥35 years old	mother	Han	Married	Other areas	Bachelor's degree or above	Employees of enterprises or public institutions	≥30,000	1	3-5	girl	Yes	Health or good	Only Shenzhen city	Yes	No	No	No	5-6	3-4	27	No	No	No	Strongly agree/agree	Very worried/somewhat worried	Very worried/somewhat worried	Very worried/somewhat worried	8-10	Disagree/strongly disagree	Strongly agree/agree	Uncertain	Uncertain	Not very hesitant/ not hesitant at all	Strongly agree/agree	Strongly agree/agree	8-10	Yes	Yes	Yes	Yes	Yes	Yes	No	No	Yes	Yes	Yes	No
＜35 years old	mother	Han	Married	Shenzhen	High school or lower	Unemployed or others	<10,000	1	3-5	girl	Yes	Health or good	Both Shenzhen city and other cities	Yes	Yes	Yes	No	0-2	3-4	73	Yes	Not sure	Not sure	Disagree/strongly disagree	Very worried/somewhat worried	Very worried/somewhat worried	Very worried/somewhat worried	0-5	Strongly agree/agree	Disagree/strongly disagree	Uncertain	Uncertain	Very hesitant/ somewhat hesitant	Uncertain	Strongly agree/agree	8-10	No	No	Yes	Yes	No	No	No	No	Yes	Yes	Yes	No
≥35 years old	mother	Han	Married	Other areas	Bachelor's degree or above	Migrant or manual laborers	<10,000	1	3-5	boy	Yes	Health or good	Only Shenzhen city	Yes	Yes	Yes	Yes	5-6	3-4	17	No	No	No	Uncertain	Uncertain	Uncertain	Uncertain	8-10	Disagree/strongly disagree	Strongly agree/agree	Uncertain	Yes	Not very hesitant/ not hesitant at all	Strongly agree/agree	Strongly agree/agree	8-10	Yes	Yes	Yes	No	Yes	Yes	No	No	Yes	Yes	Yes	No
≥35 years old	mother	Han	Married	Shenzhen	High school or lower	Migrant or manual laborers	<10,000	2	3-5	girl	Yes	Health or good	Both Shenzhen city and other cities	Yes	No	No	No	5-6	0-2	27	No	No	No	Strongly agree/agree	Very worried/somewhat worried	Very worried/somewhat worried	Very worried/somewhat worried	8-10	Disagree/strongly disagree	Strongly agree/agree	Strongly agree/agree	Yes	Not very hesitant/ not hesitant at all	Strongly agree/agree	Strongly agree/agree	8-10	Yes	Yes	Yes	Yes	Yes	Yes	No	No	Yes	Yes	No	No
＜35 years old	mother	Han	Married	Other areas	High school or lower	Employees of enterprises or public institutions	10,000-30,000	1	3-5	girl	Yes	Health or good	Both Shenzhen city and other cities	No	No	Yes	No	3-4	3-4	57	Yes	No	No	Uncertain	Very worried/somewhat worried	Very worried/somewhat worried	Very worried/somewhat worried	6-7	Uncertain	Uncertain	Uncertain	Uncertain	Very hesitant/ somewhat hesitant	Uncertain	Strongly agree/agree	0-5	Yes	Yes	Yes	Yes	No	No	No	No	Yes	Yes	Yes	No
＜35 years old	mother	Others	Married	Shenzhen	High school or lower	Migrant or manual laborers	<10,000	1	3-5	boy	Yes	Health or good	Only other cities	Yes	No	No	No	5-6	0-2	30	No	No	No	Disagree/strongly disagree	Very worried/somewhat worried	Very worried/somewhat worried	Uncertain	8-10	Disagree/strongly disagree	Strongly agree/agree	Disagree/strongly disagree	Yes	Very hesitant/ somewhat hesitant	Strongly agree/agree	Strongly agree/agree	8-10	No	Yes	Yes	Yes	Yes	Yes	No	No	No	Yes	Yes	No
≥35 years old	father	Han	Married	Other areas	Bachelor's degree or above	Unemployed or others	<10,000	1	3-5	boy	Yes	Health or good	Only Shenzhen city	Yes	No	Yes	No	3-4	0-2	77	Yes	No	No	Uncertain	Very worried/somewhat worried	Very worried/somewhat worried	Very worried/somewhat worried	0-5	Strongly agree/agree	Disagree/strongly disagree	Strongly agree/agree	No	Very hesitant/ somewhat hesitant	Strongly agree/agree	Disagree/strongly disagree	0-5	Yes	No	Yes	Yes	No	No	No	No	Yes	No	No	No
≥35 years old	mother	Han	Married	Other areas	Bachelor's degree or above	Migrant or manual laborers	<10,000	1	3-5	girl	Yes	Health or good	Only Shenzhen city	Yes	No	Yes	No	5-6	3-4	29	No	Not sure	No	Uncertain	Very worried/somewhat worried	Very worried/somewhat worried	Very worried/somewhat worried	8-10	Disagree/strongly disagree	Strongly agree/agree	Uncertain	Yes	Not very hesitant/ not hesitant at all	Strongly agree/agree	Strongly agree/agree	8-10	No	Yes	Yes	Yes	Yes	Yes	No	No	Yes	Yes	Yes	Yes
＜35 years old	mother	Han	Married	Shenzhen	High school or lower	Employees of enterprises or public institutions	<10,000	2	3-5	girl	Yes	General or weak	Both Shenzhen city and other cities	Yes	No	No	No	5-6	3-4	40	No	Yes	No	Uncertain	Very worried/somewhat worried	Very worried/somewhat worried	Uncertain	8-10	Disagree/strongly disagree	Uncertain	Uncertain	Yes	Very hesitant/ somewhat hesitant	Strongly agree/agree	Strongly agree/agree	8-10	Yes	Yes	Yes	Yes	Yes	Yes	No	No	Yes	Yes	Yes	No
＜35 years old	mother	Han	Married	Other areas	Bachelor's degree or above	Unemployed or others	<10,000	1	3-5	boy	Yes	Health or good	Only Shenzhen city	Yes	No	Yes	No	5-6	3-4	27	No	No	No	Uncertain	Very worried/somewhat worried	Very worried/somewhat worried	Very worried/somewhat worried	8-10	Disagree/strongly disagree	Strongly agree/agree	Uncertain	Yes	Not very hesitant/ not hesitant at all	Strongly agree/agree	Strongly agree/agree	8-10	Yes	Yes	Yes	Yes	Yes	Yes	No	No	Yes	Yes	Yes	Yes
＜35 years old	mother	Han	Married	Shenzhen	Bachelor's degree or above	Unemployed or others	<10,000	2	3-5	boy	Yes	Health or good	Both Shenzhen city and other cities	Yes	No	Yes	No	5-6	0-2	13	No	No	No	Disagree/strongly disagree	Not very worried/not worried at all	Not very worried/not worried at all	Uncertain	8-10	Disagree/strongly disagree	Strongly agree/agree	Uncertain	Yes	Not very hesitant/ not hesitant at all	Strongly agree/agree	Strongly agree/agree	8-10	Yes	Yes	Yes	No	Yes	Yes	No	No	Yes	No	No	No
≥35 years old	mother	Han	Married	Other areas	Bachelor's degree or above	Employees of enterprises or public institutions	10,000-30,000	1	3-5	girl	Yes	Health or good	Only other cities	Yes	Yes	Yes	Yes	5-6	3-4	30	No	No	No	Uncertain	Very worried/somewhat worried	Uncertain	Uncertain	8-10	Disagree/strongly disagree	Uncertain	Disagree/strongly disagree	Yes	Uncertain	Uncertain	Uncertain	8-10	No	Yes	Yes	Yes	Yes	Yes	No	No	Yes	Yes	Yes	No
＜35 years old	father	Han	Married	Other areas	Bachelor's degree or above	Unemployed or others	10,000-30,000	2	<3	girl	Yes	Health or good	Only Shenzhen city	Yes	Yes	Yes	Yes	5-6	3-4	33	No	No	No	Disagree/strongly disagree	Very worried/somewhat worried	Very worried/somewhat worried	Very worried/somewhat worried	8-10	Disagree/strongly disagree	Strongly agree/agree	Disagree/strongly disagree	Yes	Very hesitant/ somewhat hesitant	Strongly agree/agree	Strongly agree/agree	8-10	Yes	Yes	Yes	Yes	Yes	No	No	No	Yes	Yes	Yes	Yes
≥35 years old	father	Han	Others	Other areas	Bachelor's degree or above	Commercial and service sectors	<10,000	1	3-5	girl	Yes	Health or good	Only Shenzhen city	Yes	No	No	No	0-2	0-2	80	Yes	Yes	Yes	Uncertain	Very worried/somewhat worried	Very worried/somewhat worried	Very worried/somewhat worried	0-5	Strongly agree/agree	Uncertain	Strongly agree/agree	No	Very hesitant/ somewhat hesitant	Uncertain	Strongly agree/agree	6-7	No	Yes	Yes	No	No	No	No	No	Yes	Yes	No	No
＜35 years old	mother	Han	Married	Other areas	Bachelor's degree or above	Employees of enterprises or public institutions	<10,000	1	3-5	boy	Yes	Health or good	Both Shenzhen city and other cities	Yes	Yes	No	No	5-6	3-4	50	Yes	No	No	Uncertain	Very worried/somewhat worried	Very worried/somewhat worried	Very worried/somewhat worried	0-5	Uncertain	Strongly agree/agree	Uncertain	Uncertain	Very hesitant/ somewhat hesitant	Strongly agree/agree	Strongly agree/agree	6-7	Yes	Yes	Yes	Yes	No	Yes	Yes	No	Yes	Yes	No	No
＜35 years old	mother	Han	Married	Other areas	Bachelor's degree or above	Employees of enterprises or public institutions	10,000-30,000	1	3-5	girl	Yes	Health or good	Both Shenzhen city and other cities	No	Yes	No	No	5-6	0-2	63	Yes	Yes	Yes	Strongly agree/agree	Very worried/somewhat worried	Very worried/somewhat worried	Very worried/somewhat worried	6-7	Strongly agree/agree	Strongly agree/agree	Strongly agree/agree	No	Very hesitant/ somewhat hesitant	Strongly agree/agree	Strongly agree/agree	8-10	Yes	Yes	Yes	Yes	No	Yes	No	No	Yes	Yes	No	No
＜35 years old	mother	Others	Married	Other areas	Bachelor's degree or above	Employees of enterprises or public institutions	10,000-30,000	2	3-5	boy	Yes	Health or good	Only Shenzhen city	Yes	No	Yes	No	0-2	0-2	67	Yes	Yes	Yes	Disagree/strongly disagree	Very worried/somewhat worried	Very worried/somewhat worried	Very worried/somewhat worried	8-10	Uncertain	Uncertain	Uncertain	Uncertain	Very hesitant/ somewhat hesitant	Strongly agree/agree	Uncertain	6-7	No	No	Yes	Yes	No	No	No	No	Yes	No	No	No
≥35 years old	father	Han	Married	Other areas	Bachelor's degree or above	Commercial and service sectors	≥30,000	1	3-5	girl	Yes	Health or good	Only Shenzhen city	Yes	No	No	No	5-6	3-4	57	Yes	No	No	Uncertain	Very worried/somewhat worried	Very worried/somewhat worried	Very worried/somewhat worried	0-5	Uncertain	Uncertain	Uncertain	Uncertain	Very hesitant/ somewhat hesitant	Uncertain	Strongly agree/agree	6-7	Yes	Yes	Yes	Yes	No	Yes	No	No	Yes	Yes	Yes	No
＜35 years old	mother	Han	Married	Shenzhen	Bachelor's degree or above	Unemployed or others	<10,000	1	3-5	girl	Yes	Health or good	Only Shenzhen city	Yes	No	No	No	5-6	3-4	23	No	Yes	No	Strongly agree/agree	Very worried/somewhat worried	Very worried/somewhat worried	Not very worried/not worried at all	8-10	Disagree/strongly disagree	Strongly agree/agree	Uncertain	Yes	Not very hesitant/ not hesitant at all	Strongly agree/agree	Strongly agree/agree	8-10	Yes	Yes	Yes	Yes	Yes	No	No	No	Yes	Yes	Yes	No
≥35 years old	mother	Han	Married	Other areas	Bachelor's degree or above	Employees of enterprises or public institutions	≥30,000	1	3-5	girl	Yes	Health or good	Only Shenzhen city	Yes	No	Yes	No	5-6	3-4	43	No	Yes	Yes	Strongly agree/agree	Very worried/somewhat worried	Very worried/somewhat worried	Uncertain	8-10	Disagree/strongly disagree	Strongly agree/agree	Strongly agree/agree	Yes	Very hesitant/ somewhat hesitant	Strongly agree/agree	Strongly agree/agree	8-10	Yes	Yes	Yes	Yes	Yes	Yes	No	No	Yes	Yes	Yes	No
＜35 years old	mother	Han	Married	Other areas	High school or lower	Unemployed or others	<10,000	1	3-5	boy	Yes	Health or good	Both Shenzhen city and other cities	Yes	No	No	No	3-4	0-2	27	No	Yes	Yes	Strongly agree/agree	Very worried/somewhat worried	Not very worried/not worried at all	Not very worried/not worried at all	8-10	Disagree/strongly disagree	Strongly agree/agree	Strongly agree/agree	Yes	Not very hesitant/ not hesitant at all	Strongly agree/agree	Strongly agree/agree	8-10	Yes	No	Yes	No	Yes	No	No	No	Yes	Yes	No	No
＜35 years old	mother	Han	Married	Shenzhen	High school or lower	Unemployed or others	10,000-30,000	1	3-5	boy	Yes	Health or good	Only Shenzhen city	Yes	No	No	No	5-6	3-4	7	No	Not sure	No	Uncertain	Not very worried/not worried at all	Not very worried/not worried at all	Not very worried/not worried at all	8-10	Disagree/strongly disagree	Strongly agree/agree	Uncertain	Yes	Not very hesitant/ not hesitant at all	Strongly agree/agree	Strongly agree/agree	8-10	Yes	Yes	Yes	Yes	Yes	Yes	No	No	Yes	Yes	Yes	No
≥35 years old	father	Han	Others	Other areas	Bachelor's degree or above	Unemployed or others	<10,000	1	3-5	boy	Yes	Health or good	Only Shenzhen city	Yes	No	Yes	No	3-4	3-4	43	No	No	No	Uncertain	Very worried/somewhat worried	Uncertain	Uncertain	0-5	Uncertain	Uncertain	Uncertain	Uncertain	Very hesitant/ somewhat hesitant	Strongly agree/agree	Strongly agree/agree	8-10	Yes	No	Yes	Yes	No	Yes	No	No	Yes	Yes	Yes	Yes
≥35 years old	mother	Han	Married	Shenzhen	High school or lower	Commercial and service sectors	<10,000	1	3-5	boy	Yes	Health or good	Only Shenzhen city	No	No	No	No	5-6	5-6	7	No	No	No	Strongly agree/agree	Not very worried/not worried at all	Not very worried/not worried at all	Not very worried/not worried at all	8-10	Disagree/strongly disagree	Strongly agree/agree	Strongly agree/agree	Yes	Not very hesitant/ not hesitant at all	Strongly agree/agree	Strongly agree/agree	8-10	Yes	Yes	Yes	Yes	Yes	Yes	Yes	No	Yes	Yes	Yes	Yes
≥35 years old	mother	Han	Married	Shenzhen	High school or lower	Employees of enterprises or public institutions	10,000-30,000	1	3-5	boy	Yes	Health or good	Only Shenzhen city	Yes	No	Yes	No	5-6	3-4	20	No	No	No	Uncertain	Very worried/somewhat worried	Not very worried/not worried at all	Very worried/somewhat worried	8-10	Disagree/strongly disagree	Strongly agree/agree	Uncertain	Yes	Not very hesitant/ not hesitant at all	Strongly agree/agree	Strongly agree/agree	8-10	Yes	Yes	Yes	Yes	Yes	No	Yes	No	Yes	Yes	Yes	No
≥35 years old	father	Han	Married	Other areas	Bachelor's degree or above	Employees of enterprises or public institutions	10,000-30,000	1	3-5	girl	Yes	Health or good	Only Shenzhen city	Yes	Yes	No	No	3-4	3-4	47	No	Yes	No	Uncertain	Very worried/somewhat worried	Very worried/somewhat worried	Uncertain	8-10	Disagree/strongly disagree	Disagree/strongly disagree	Strongly agree/agree	Uncertain	Uncertain	Strongly agree/agree	Strongly agree/agree	8-10	Yes	Yes	Yes	No	Yes	No	Yes	No	Yes	Yes	Yes	No
≥35 years old	mother	Han	Married	Other areas	Bachelor's degree or above	Unemployed or others	10,000-30,000	2	<3	girl	Yes	General or weak	Only Shenzhen city	Yes	No	No	No	5-6	0-2	53	Yes	Yes	Yes	Disagree/strongly disagree	Very worried/somewhat worried	Very worried/somewhat worried	Very worried/somewhat worried	8-10	Disagree/strongly disagree	Strongly agree/agree	Disagree/strongly disagree	No	Very hesitant/ somewhat hesitant	Strongly agree/agree	Strongly agree/agree	8-10	Yes	Yes	Yes	Yes	Yes	Yes	No	No	Yes	No	No	No
≥35 years old	mother	Han	Married	Other areas	Bachelor's degree or above	Commercial and service sectors	10,000-30,000	1	3-5	boy	Yes	Health or good	Only Shenzhen city	Yes	No	No	No	5-6	3-4	53	Yes	Yes	Yes	Uncertain	Very worried/somewhat worried	Uncertain	Uncertain	6-7	Uncertain	Uncertain	Disagree/strongly disagree	Uncertain	Uncertain	Uncertain	Strongly agree/agree	6-7	Yes	Yes	Yes	Yes	No	Yes	No	No	Yes	Yes	Yes	Yes
＜35 years old	mother	Han	Married	Other areas	Bachelor's degree or above	Employees of enterprises or public institutions	10,000-30,000	1	3-5	boy	Yes	Health or good	Both Shenzhen city and other cities	Yes	Yes	Yes	No	5-6	0-2	13	No	No	No	Uncertain	Very worried/somewhat worried	Not very worried/not worried at all	Not very worried/not worried at all	8-10	Disagree/strongly disagree	Uncertain	Disagree/strongly disagree	Yes	Not very hesitant/ not hesitant at all	Strongly agree/agree	Strongly agree/agree	8-10	Yes	Yes	Yes	Yes	Yes	Yes	No	No	Yes	Yes	No	No
≥35 years old	mother	Han	Married	Other areas	Bachelor's degree or above	Employees of enterprises or public institutions	≥30,000	1	3-5	boy	Yes	Health or good	Only Shenzhen city	No	No	Yes	No	5-6	0-2	30	No	No	No	Uncertain	Very worried/somewhat worried	Very worried/somewhat worried	Very worried/somewhat worried	8-10	Disagree/strongly disagree	Uncertain	Uncertain	Yes	Not very hesitant/ not hesitant at all	Strongly agree/agree	Strongly agree/agree	8-10	Yes	Yes	Yes	Yes	Yes	Yes	No	No	Yes	Yes	No	No
＜35 years old	mother	Han	Married	Shenzhen	High school or lower	Employees of enterprises or public institutions	<10,000	1	3-5	girl	Yes	Health or good	Only Shenzhen city	Yes	Yes	Yes	No	5-6	3-4	3	No	No	No	Uncertain	Not very worried/not worried at all	Not very worried/not worried at all	Not very worried/not worried at all	8-10	Disagree/strongly disagree	Strongly agree/agree	Disagree/strongly disagree	Yes	Not very hesitant/ not hesitant at all	Strongly agree/agree	Strongly agree/agree	8-10	Yes	Yes	Yes	Yes	Yes	Yes	No	No	Yes	Yes	Yes	Yes
＜35 years old	mother	Han	Married	Other areas	High school or lower	Employees of enterprises or public institutions	<10,000	1	3-5	boy	Yes	General or weak	Only Shenzhen city	Yes	No	No	No	5-6	3-4	27	No	No	No	Disagree/strongly disagree	Very worried/somewhat worried	Not very worried/not worried at all	Very worried/somewhat worried	8-10	Disagree/strongly disagree	Strongly agree/agree	Disagree/strongly disagree	No	Not very hesitant/ not hesitant at all	Strongly agree/agree	Strongly agree/agree	8-10	Yes	Yes	Yes	Yes	Yes	No	No	No	Yes	Yes	Yes	No
＜35 years old	mother	Han	Married	Other areas	Bachelor's degree or above	Employees of enterprises or public institutions	<10,000	1	3-5	boy	Yes	Health or good	Both Shenzhen city and other cities	Yes	No	Yes	No	3-4	0-2	27	No	No	No	Uncertain	Very worried/somewhat worried	Very worried/somewhat worried	Uncertain	8-10	Uncertain	Strongly agree/agree	Disagree/strongly disagree	Uncertain	Not very hesitant/ not hesitant at all	Strongly agree/agree	Strongly agree/agree	8-10	Yes	Yes	Yes	No	No	Yes	No	No	Yes	Yes	No	No
≥35 years old	mother	Han	Others	Other areas	Bachelor's degree or above	Employees of enterprises or public institutions	10,000-30,000	1	3-5	boy	Yes	Health or good	Only Shenzhen city	Yes	No	Yes	No	5-6	3-4	23	No	No	No	Uncertain	Very worried/somewhat worried	Very worried/somewhat worried	Uncertain	8-10	Disagree/strongly disagree	Strongly agree/agree	Disagree/strongly disagree	Uncertain	Not very hesitant/ not hesitant at all	Strongly agree/agree	Strongly agree/agree	8-10	Yes	Yes	Yes	Yes	Yes	No	No	No	Yes	Yes	Yes	No
＜35 years old	mother	Han	Married	Other areas	Bachelor's degree or above	Employees of enterprises or public institutions	10,000-30,000	1	3-5	boy	Yes	General or weak	Only Shenzhen city	Yes	Yes	Yes	No	5-6	3-4	33	No	Yes	No	Uncertain	Very worried/somewhat worried	Very worried/somewhat worried	Very worried/somewhat worried	8-10	Disagree/strongly disagree	Strongly agree/agree	Disagree/strongly disagree	Uncertain	Not very hesitant/ not hesitant at all	Strongly agree/agree	Strongly agree/agree	8-10	Yes	Yes	Yes	Yes	Yes	Yes	No	No	Yes	Yes	Yes	No
≥35 years old	father	Han	Married	Other areas	Bachelor's degree or above	Commercial and service sectors	10,000-30,000	1	3-5	girl	Yes	Health or good	Only Shenzhen city	No	No	Yes	No	3-4	3-4	50	Yes	No	No	Uncertain	Very worried/somewhat worried	Very worried/somewhat worried	Uncertain	6-7	Uncertain	Strongly agree/agree	Uncertain	Uncertain	Very hesitant/ somewhat hesitant	Uncertain	Uncertain	6-7	Yes	Yes	Yes	No	No	Yes	Yes	Yes	Yes	Yes	No	No
＜35 years old	mother	Han	Married	Other areas	Bachelor's degree or above	Commercial and service sectors	10,000-30,000	1	3-5	boy	Yes	General or weak	Only Shenzhen city	Yes	No	No	No	5-6	5-6	57	Yes	Yes	Yes	Strongly agree/agree	Very worried/somewhat worried	Very worried/somewhat worried	Uncertain	0-5	Disagree/strongly disagree	Strongly agree/agree	Strongly agree/agree	Yes	Uncertain	Uncertain	Strongly agree/agree	0-5	Yes	Yes	Yes	No	Yes	Yes	Yes	Yes	Yes	Yes	Yes	Yes
＜35 years old	mother	Han	Married	Shenzhen	Bachelor's degree or above	Employees of enterprises or public institutions	≥30,000	2	<3	girl	Yes	Health or good	Only Shenzhen city	Yes	No	No	No	5-6	5-6	0	No	No	No	Strongly agree/agree	Not very worried/not worried at all	Not very worried/not worried at all	Not very worried/not worried at all	8-10	Disagree/strongly disagree	Strongly agree/agree	Disagree/strongly disagree	Yes	Not very hesitant/ not hesitant at all	Strongly agree/agree	Strongly agree/agree	8-10	Yes	Yes	Yes	Yes	Yes	Yes	Yes	No	Yes	Yes	Yes	Yes
＜35 years old	mother	Han	Married	Shenzhen	High school or lower	Commercial and service sectors	<10,000	2	<3	girl	Yes	Health or good	Only Shenzhen city	Yes	Yes	Yes	No	5-6	3-4	47	No	Yes	Yes	Strongly agree/agree	Very worried/somewhat worried	Very worried/somewhat worried	Very worried/somewhat worried	8-10	Disagree/strongly disagree	Strongly agree/agree	Strongly agree/agree	Yes	Very hesitant/ somewhat hesitant	Strongly agree/agree	Strongly agree/agree	8-10	Yes	Yes	Yes	Yes	Yes	No	Yes	No	Yes	Yes	Yes	No
＜35 years old	mother	Others	Married	Other areas	Bachelor's degree or above	Employees of enterprises or public institutions	<10,000	2	<3	girl	Yes	Health or good	Only Shenzhen city	Yes	Yes	Yes	No	3-4	3-4	43	No	No	No	Uncertain	Uncertain	Uncertain	Uncertain	0-5	Uncertain	Uncertain	Uncertain	Uncertain	Very hesitant/ somewhat hesitant	Strongly agree/agree	Strongly agree/agree	6-7	Yes	Yes	Yes	Yes	No	No	No	No	Yes	Yes	Yes	Yes
＜35 years old	mother	Han	Married	Shenzhen	Bachelor's degree or above	Employees of enterprises or public institutions	10,000-30,000	1	3-5	boy	Yes	Health or good	Only Shenzhen city	No	No	Yes	No	3-4	3-4	43	No	No	No	Uncertain	Uncertain	Uncertain	Uncertain	6-7	Uncertain	Uncertain	Uncertain	Uncertain	Uncertain	Uncertain	Uncertain	6-7	Yes	Yes	Yes	No	No	Yes	No	No	Yes	Yes	Yes	Yes
≥35 years old	mother	Others	Married	Other areas	Bachelor's degree or above	Unemployed or others	10,000-30,000	1	3-5	girl	Yes	Health or good	Only Shenzhen city	Yes	Yes	Yes	No	5-6	3-4	17	No	No	No	Uncertain	Very worried/somewhat worried	Not very worried/not worried at all	Not very worried/not worried at all	8-10	Disagree/strongly disagree	Strongly agree/agree	Strongly agree/agree	Yes	Not very hesitant/ not hesitant at all	Strongly agree/agree	Strongly agree/agree	8-10	Yes	Yes	Yes	Yes	Yes	Yes	No	No	Yes	Yes	Yes	No
＜35 years old	mother	Han	Married	Shenzhen	High school or lower	Commercial and service sectors	10,000-30,000	2	<3	boy	Yes	Health or good	Both Shenzhen city and other cities	Yes	No	No	No	3-4	3-4	53	Yes	No	No	Disagree/strongly disagree	Very worried/somewhat worried	Very worried/somewhat worried	Very worried/somewhat worried	6-7	Uncertain	Strongly agree/agree	Strongly agree/agree	Uncertain	Very hesitant/ somewhat hesitant	Uncertain	Strongly agree/agree	8-10	No	Yes	Yes	Yes	No	No	No	No	Yes	Yes	Yes	Yes
＜35 years old	mother	Han	Married	Other areas	Bachelor's degree or above	Unemployed or others	10,000-30,000	2	<3	girl	Yes	General or weak	Only Shenzhen city	Yes	Yes	Yes	Yes	5-6	0-2	40	No	Yes	Yes	Disagree/strongly disagree	Very worried/somewhat worried	Very worried/somewhat worried	Uncertain	8-10	Disagree/strongly disagree	Strongly agree/agree	Disagree/strongly disagree	Uncertain	Not very hesitant/ not hesitant at all	Strongly agree/agree	Strongly agree/agree	8-10	Yes	Yes	Yes	No	Yes	Yes	No	No	Yes	Yes	No	No
＜35 years old	mother	Han	Married	Other areas	High school or lower	Commercial and service sectors	≥30,000	1	3-5	girl	Yes	Health or good	Only Shenzhen city	Yes	No	Yes	No	5-6	3-4	37	No	Yes	No	Uncertain	Very worried/somewhat worried	Very worried/somewhat worried	Very worried/somewhat worried	8-10	Disagree/strongly disagree	Strongly agree/agree	Strongly agree/agree	Yes	Not very hesitant/ not hesitant at all	Strongly agree/agree	Strongly agree/agree	8-10	Yes	Yes	Yes	Yes	Yes	Yes	No	No	Yes	Yes	Yes	No
≥35 years old	father	Han	Married	Other areas	High school or lower	Employees of enterprises or public institutions	≥30,000	1	3-5	boy	Yes	Health or good	Only Shenzhen city	Yes	No	No	No	3-4	3-4	37	No	No	No	Uncertain	Very worried/somewhat worried	Not very worried/not worried at all	Very worried/somewhat worried	8-10	Uncertain	Uncertain	Strongly agree/agree	Yes	Very hesitant/ somewhat hesitant	Strongly agree/agree	Strongly agree/agree	8-10	Yes	Yes	Yes	Yes	No	No	No	No	Yes	Yes	Yes	No
≥35 years old	mother	Han	Married	Other areas	Bachelor's degree or above	Migrant or manual laborers	≥30,000	1	3-5	girl	Yes	Health or good	Only Shenzhen city	No	Yes	Yes	No	5-6	3-4	3	No	No	No	Strongly agree/agree	Not very worried/not worried at all	Not very worried/not worried at all	Not very worried/not worried at all	8-10	Disagree/strongly disagree	Strongly agree/agree	Uncertain	Yes	Not very hesitant/ not hesitant at all	Strongly agree/agree	Strongly agree/agree	8-10	Yes	Yes	Yes	Yes	Yes	Yes	No	No	Yes	Yes	Yes	Yes
＜35 years old	mother	Han	Married	Other areas	Bachelor's degree or above	Commercial and service sectors	10,000-30,000	2	<3	boy	Yes	General or weak	Only Shenzhen city	Yes	Yes	No	Yes	5-6	3-4	23	No	No	No	Strongly agree/agree	Very worried/somewhat worried	Very worried/somewhat worried	Very worried/somewhat worried	8-10	Disagree/strongly disagree	Strongly agree/agree	Uncertain	Yes	Not very hesitant/ not hesitant at all	Strongly agree/agree	Strongly agree/agree	8-10	No	Yes	Yes	Yes	Yes	Yes	No	No	Yes	Yes	Yes	No
＜35 years old	mother	Han	Married	Other areas	Bachelor's degree or above	Employees of enterprises or public institutions	10,000-30,000	2	3-5	girl	Yes	Health or good	Only Shenzhen city	No	No	Yes	No	5-6	3-4	27	No	Yes	No	Uncertain	Uncertain	Not very worried/not worried at all	Not very worried/not worried at all	8-10	Disagree/strongly disagree	Strongly agree/agree	Strongly agree/agree	No	Not very hesitant/ not hesitant at all	Strongly agree/agree	Strongly agree/agree	8-10	Yes	Yes	Yes	Yes	Yes	Yes	No	No	Yes	Yes	Yes	Yes
≥35 years old	mother	Han	Married	Shenzhen	High school or lower	Employees of enterprises or public institutions	<10,000	1	3-5	girl	Yes	Health or good	Only Shenzhen city	Yes	Yes	Yes	Yes	5-6	3-4	23	No	No	No	Strongly agree/agree	Very worried/somewhat worried	Very worried/somewhat worried	Very worried/somewhat worried	8-10	Disagree/strongly disagree	Strongly agree/agree	Uncertain	Yes	Not very hesitant/ not hesitant at all	Strongly agree/agree	Strongly agree/agree	8-10	Yes	Yes	Yes	Yes	Yes	No	No	No	Yes	Yes	Yes	No
≥35 years old	mother	Han	Married	Other areas	Bachelor's degree or above	Employees of enterprises or public institutions	≥30,000	1	3-5	girl	Yes	General or weak	Only Shenzhen city	Yes	No	No	No	5-6	3-4	17	No	No	No	Uncertain	Not very worried/not worried at all	Not very worried/not worried at all	Uncertain	8-10	Disagree/strongly disagree	Strongly agree/agree	Strongly agree/agree	Uncertain	Not very hesitant/ not hesitant at all	Strongly agree/agree	Strongly agree/agree	8-10	Yes	Yes	Yes	Yes	Yes	Yes	No	No	Yes	Yes	Yes	No
＜35 years old	mother	Han	Married	Other areas	Bachelor's degree or above	Employees of enterprises or public institutions	<10,000	1	3-5	girl	Yes	Health or good	Both Shenzhen city and other cities	No	No	Yes	No	5-6	0-2	70	Yes	No	Yes	Uncertain	Very worried/somewhat worried	Very worried/somewhat worried	Very worried/somewhat worried	0-5	Strongly agree/agree	Disagree/strongly disagree	Uncertain	No	Very hesitant/ somewhat hesitant	Strongly agree/agree	Strongly agree/agree	6-7	Yes	Yes	Yes	Yes	No	Yes	No	No	Yes	Yes	No	No
＜35 years old	father	Han	Married	Shenzhen	Bachelor's degree or above	Commercial and service sectors	<10,000	2	3-5	girl	No	Health or good	Only other cities	Yes	No	No	No	5-6	3-4	33	No	Yes	No	Strongly agree/agree	Very worried/somewhat worried	Very worried/somewhat worried	Very worried/somewhat worried	8-10	Disagree/strongly disagree	Strongly agree/agree	Strongly agree/agree	Yes	Not very hesitant/ not hesitant at all	Strongly agree/agree	Strongly agree/agree	8-10	Yes	Yes	Yes	Yes	Yes	Yes	No	No	Yes	Yes	Yes	No
≥35 years old	mother	Han	Married	Other areas	Bachelor's degree or above	Unemployed or others	<10,000	1	3-5	boy	Yes	General or weak	Only Shenzhen city	No	No	Yes	No	0-2	3-4	64	Yes	Not sure	No	Uncertain	Very worried/somewhat worried	Very worried/somewhat worried	Very worried/somewhat worried	0-5	Uncertain	Uncertain	Uncertain	Uncertain	Very hesitant/ somewhat hesitant	Uncertain	Strongly agree/agree	0-5	No	No	Yes	Yes	No	No	No	No	Yes	Yes	Yes	Yes
≥35 years old	mother	Han	Others	Shenzhen	Bachelor's degree or above	Employees of enterprises or public institutions	10,000-30,000	1	3-5	girl	Yes	Health or good	Both Shenzhen city and other cities	Yes	No	Yes	No	3-4	0-2	47	No	Yes	No	Uncertain	Very worried/somewhat worried	Very worried/somewhat worried	Uncertain	8-10	Uncertain	Uncertain	Strongly agree/agree	Uncertain	Uncertain	Strongly agree/agree	Strongly agree/agree	8-10	Yes	Yes	Yes	Yes	No	No	No	No	Yes	Yes	No	No
≥35 years old	mother	Han	Married	Shenzhen	High school or lower	Unemployed or others	<10,000	2	3-5	girl	Yes	Health or good	Only Shenzhen city	Yes	No	Yes	No	3-4	0-2	38	No	Not sure	Not sure	Uncertain	Very worried/somewhat worried	Very worried/somewhat worried	Very worried/somewhat worried	8-10	Disagree/strongly disagree	Strongly agree/agree	Uncertain	Yes	Very hesitant/ somewhat hesitant	Strongly agree/agree	Strongly agree/agree	8-10	Yes	Yes	Yes	No	Yes	No	No	No	Yes	Yes	No	No
＜35 years old	mother	Han	Married	Other areas	Bachelor's degree or above	Employees of enterprises or public institutions	≥30,000	1	3-5	girl	Yes	Health or good	Only Shenzhen city	Yes	Yes	No	No	5-6	0-2	47	No	Yes	Yes	Uncertain	Very worried/somewhat worried	Very worried/somewhat worried	Very worried/somewhat worried	8-10	Disagree/strongly disagree	Strongly agree/agree	Disagree/strongly disagree	Uncertain	Very hesitant/ somewhat hesitant	Strongly agree/agree	Strongly agree/agree	8-10	Yes	Yes	Yes	Yes	Yes	Yes	No	No	Yes	Yes	No	No
≥35 years old	mother	Han	Married	Other areas	Bachelor's degree or above	Employees of enterprises or public institutions	<10,000	1	3-5	girl	Yes	Health or good	Only other cities	No	Yes	Yes	No	5-6	0-2	40	No	Yes	Yes	Strongly agree/agree	Very worried/somewhat worried	Very worried/somewhat worried	Very worried/somewhat worried	8-10	Disagree/strongly disagree	Strongly agree/agree	Strongly agree/agree	Yes	Not very hesitant/ not hesitant at all	Strongly agree/agree	Strongly agree/agree	8-10	Yes	Yes	Yes	Yes	Yes	No	No	No	No	No	No	No
＜35 years old	mother	Han	Married	Other areas	Bachelor's degree or above	Employees of enterprises or public institutions	10,000-30,000	1	<3	boy	Yes	Health or good	Only Shenzhen city	No	Yes	No	No	5-6	3-4	0	No	No	No	Strongly agree/agree	Not very worried/not worried at all	Not very worried/not worried at all	Not very worried/not worried at all	8-10	Disagree/strongly disagree	Strongly agree/agree	Disagree/strongly disagree	Yes	Not very hesitant/ not hesitant at all	Strongly agree/agree	Strongly agree/agree	8-10	Yes	Yes	Yes	Yes	Yes	Yes	No	No	Yes	Yes	Yes	No
＜35 years old	mother	Han	Married	Shenzhen	High school or lower	Unemployed or others	10,000-30,000	2	3-5	girl	Yes	Health or good	Only Shenzhen city	Yes	No	Yes	No	5-6	3-4	17	No	No	No	Uncertain	Very worried/somewhat worried	Not very worried/not worried at all	Very worried/somewhat worried	8-10	Disagree/strongly disagree	Strongly agree/agree	Disagree/strongly disagree	Yes	Not very hesitant/ not hesitant at all	Strongly agree/agree	Strongly agree/agree	8-10	Yes	Yes	Yes	Yes	Yes	Yes	No	No	Yes	Yes	Yes	Yes
＜35 years old	father	Han	Married	Other areas	Bachelor's degree or above	Employees of enterprises or public institutions	<10,000	1	3-5	girl	Yes	General or weak	Both Shenzhen city and other cities	Yes	Yes	No	No	5-6	0-2	20	No	No	No	Strongly agree/agree	Very worried/somewhat worried	Very worried/somewhat worried	Very worried/somewhat worried	8-10	Disagree/strongly disagree	Strongly agree/agree	Disagree/strongly disagree	Yes	Not very hesitant/ not hesitant at all	Strongly agree/agree	Strongly agree/agree	8-10	Yes	Yes	Yes	Yes	Yes	No	No	No	Yes	Yes	No	No
＜35 years old	mother	Han	Married	Other areas	Bachelor's degree or above	Employees of enterprises or public institutions	10,000-30,000	1	3-5	boy	Yes	Health or good	Only Shenzhen city	Yes	Yes	No	No	5-6	3-4	13	No	No	No	Strongly agree/agree	Very worried/somewhat worried	Not very worried/not worried at all	Not very worried/not worried at all	8-10	Disagree/strongly disagree	Strongly agree/agree	Strongly agree/agree	Yes	Not very hesitant/ not hesitant at all	Strongly agree/agree	Strongly agree/agree	8-10	Yes	Yes	Yes	Yes	Yes	Yes	No	No	Yes	Yes	Yes	Yes
≥35 years old	mother	Han	Married	Shenzhen	Bachelor's degree or above	Commercial and service sectors	<10,000	1	3-5	boy	Yes	Health or good	Only Shenzhen city	Yes	Yes	Yes	Yes	5-6	3-4	33	No	No	No	Strongly agree/agree	Very worried/somewhat worried	Uncertain	Uncertain	8-10	Disagree/strongly disagree	Strongly agree/agree	Strongly agree/agree	Yes	Very hesitant/ somewhat hesitant	Strongly agree/agree	Strongly agree/agree	0-5	No	Yes	Yes	Yes	Yes	Yes	No	No	Yes	Yes	Yes	No
＜35 years old	mother	Han	Married	Other areas	Bachelor's degree or above	Commercial and service sectors	10,000-30,000	1	3-5	boy	Yes	Health or good	Both Shenzhen city and other cities	Yes	Yes	Yes	No	5-6	3-4	37	No	No	Yes	Disagree/strongly disagree	Very worried/somewhat worried	Very worried/somewhat worried	Not very worried/not worried at all	8-10	Disagree/strongly disagree	Strongly agree/agree	Uncertain	Yes	Uncertain	Uncertain	Strongly agree/agree	8-10	Yes	Yes	Yes	Yes	Yes	Yes	No	No	Yes	Yes	Yes	Yes
＜35 years old	mother	Han	Married	Shenzhen	High school or lower	Commercial and service sectors	10,000-30,000	1	3-5	boy	Yes	Health or good	Only Shenzhen city	Yes	No	Yes	No	5-6	3-4	47	No	No	No	Disagree/strongly disagree	Very worried/somewhat worried	Very worried/somewhat worried	Uncertain	6-7	Disagree/strongly disagree	Uncertain	Uncertain	Uncertain	Uncertain	Uncertain	Uncertain	8-10	Yes	Yes	Yes	Yes	Yes	No	No	No	Yes	Yes	Yes	No
≥35 years old	mother	Han	Married	Other areas	Bachelor's degree or above	Unemployed or others	<10,000	1	3-5	boy	Yes	Health or good	Only Shenzhen city	No	No	No	No	3-4	3-4	53	Yes	No	No	Uncertain	Uncertain	Uncertain	Uncertain	0-5	Uncertain	Uncertain	Uncertain	Uncertain	Very hesitant/ somewhat hesitant	Uncertain	Uncertain	0-5	No	Yes	Yes	No	No	Yes	No	No	Yes	Yes	Yes	No
≥35 years old	mother	Han	Married	Shenzhen	High school or lower	Unemployed or others	<10,000	1	3-5	boy	Yes	Health or good	Only Shenzhen city	No	No	No	No	5-6	0-2	50	Yes	No	No	Disagree/strongly disagree	Very worried/somewhat worried	Very worried/somewhat worried	Very worried/somewhat worried	6-7	Disagree/strongly disagree	Uncertain	Strongly agree/agree	No	Not very hesitant/ not hesitant at all	Strongly agree/agree	Strongly agree/agree	6-7	Yes	Yes	Yes	Yes	Yes	Yes	No	No	Yes	No	No	No
≥35 years old	mother	Han	Married	Shenzhen	High school or lower	Migrant or manual laborers	<10,000	1	3-5	boy	Yes	Health or good	Only Shenzhen city	Yes	Yes	No	No	5-6	3-4	37	No	Yes	No	Disagree/strongly disagree	Very worried/somewhat worried	Very worried/somewhat worried	Very worried/somewhat worried	8-10	Disagree/strongly disagree	Uncertain	Disagree/strongly disagree	Yes	Not very hesitant/ not hesitant at all	Strongly agree/agree	Strongly agree/agree	8-10	Yes	Yes	Yes	Yes	Yes	Yes	No	No	Yes	Yes	Yes	No
≥35 years old	mother	Han	Others	Other areas	Bachelor's degree or above	Unemployed or others	<10,000	1	3-5	boy	Yes	Health or good	Only Shenzhen city	Yes	Yes	No	Yes	5-6	3-4	20	No	No	No	Strongly agree/agree	Very worried/somewhat worried	Not very worried/not worried at all	Not very worried/not worried at all	0-5	Disagree/strongly disagree	Strongly agree/agree	Uncertain	Yes	Not very hesitant/ not hesitant at all	Strongly agree/agree	Strongly agree/agree	6-7	Yes	Yes	Yes	Yes	Yes	Yes	No	No	Yes	Yes	Yes	Yes
≥35 years old	mother	Han	Married	Other areas	Bachelor's degree or above	Employees of enterprises or public institutions	<10,000	1	3-5	boy	Yes	Health or good	Only Shenzhen city	No	No	Yes	No	5-6	3-4	17	No	No	No	Strongly agree/agree	Very worried/somewhat worried	Not very worried/not worried at all	Not very worried/not worried at all	8-10	Disagree/strongly disagree	Strongly agree/agree	Strongly agree/agree	Uncertain	Not very hesitant/ not hesitant at all	Strongly agree/agree	Strongly agree/agree	8-10	Yes	Yes	Yes	No	Yes	Yes	No	No	Yes	Yes	Yes	No
＜35 years old	mother	Han	Married	Other areas	High school or lower	Migrant or manual laborers	<10,000	2	3-5	boy	Yes	Health or good	Only other cities	Yes	No	Yes	Yes	5-6	3-4	27	No	No	No	Strongly agree/agree	Very worried/somewhat worried	Very worried/somewhat worried	Very worried/somewhat worried	8-10	Disagree/strongly disagree	Strongly agree/agree	Strongly agree/agree	Yes	Not very hesitant/ not hesitant at all	Strongly agree/agree	Strongly agree/agree	8-10	Yes	Yes	Yes	Yes	Yes	Yes	No	No	Yes	Yes	Yes	Yes
≥35 years old	mother	Han	Married	Other areas	Bachelor's degree or above	Employees of enterprises or public institutions	10,000-30,000	1	3-5	boy	Yes	Health or good	Only Shenzhen city	Yes	Yes	No	No	5-6	3-4	33	No	No	No	Disagree/strongly disagree	Very worried/somewhat worried	Very worried/somewhat worried	Very worried/somewhat worried	8-10	Disagree/strongly disagree	Strongly agree/agree	Strongly agree/agree	Yes	Not very hesitant/ not hesitant at all	Strongly agree/agree	Strongly agree/agree	8-10	Yes	Yes	Yes	No	Yes	Yes	No	No	Yes	Yes	Yes	Yes
＜35 years old	mother	Others	Married	Shenzhen	High school or lower	Employees of enterprises or public institutions	<10,000	1	3-5	boy	Yes	Health or good	Only Shenzhen city	Yes	No	Yes	No	5-6	3-4	33	No	No	No	Strongly agree/agree	Very worried/somewhat worried	Very worried/somewhat worried	Very worried/somewhat worried	8-10	Disagree/strongly disagree	Strongly agree/agree	Strongly agree/agree	Yes	Very hesitant/ somewhat hesitant	Strongly agree/agree	Strongly agree/agree	8-10	Yes	Yes	Yes	Yes	Yes	Yes	Yes	No	Yes	Yes	Yes	No
＜35 years old	mother	Han	Married	Other areas	Bachelor's degree or above	Commercial and service sectors	10,000-30,000	1	3-5	boy	Yes	Health or good	Only Shenzhen city	No	Yes	No	No	5-6	5-6	10	No	No	No	Uncertain	Very worried/somewhat worried	Not very worried/not worried at all	Not very worried/not worried at all	8-10	Disagree/strongly disagree	Strongly agree/agree	Disagree/strongly disagree	Yes	Not very hesitant/ not hesitant at all	Strongly agree/agree	Strongly agree/agree	8-10	Yes	Yes	Yes	Yes	Yes	Yes	Yes	Yes	Yes	Yes	Yes	No
＜35 years old	mother	Han	Married	Other areas	High school or lower	Employees of enterprises or public institutions	<10,000	≥3	<3	boy	No	Health or good	Only Shenzhen city	No	Yes	No	No	5-6	0-2	47	No	Yes	Yes	Disagree/strongly disagree	Very worried/somewhat worried	Very worried/somewhat worried	Very worried/somewhat worried	8-10	Disagree/strongly disagree	Strongly agree/agree	Strongly agree/agree	Yes	Not very hesitant/ not hesitant at all	Strongly agree/agree	Strongly agree/agree	8-10	No	Yes	Yes	Yes	Yes	Yes	No	No	Yes	No	No	No
≥35 years old	mother	Han	Married	Other areas	Bachelor's degree or above	Unemployed or others	≥30,000	1	3-5	girl	Yes	Health or good	Only Shenzhen city	Yes	Yes	No	No	5-6	3-4	23	No	Yes	Yes	Strongly agree/agree	Not very worried/not worried at all	Not very worried/not worried at all	Uncertain	8-10	Disagree/strongly disagree	Strongly agree/agree	Strongly agree/agree	Yes	Not very hesitant/ not hesitant at all	Strongly agree/agree	Strongly agree/agree	8-10	Yes	Yes	Yes	Yes	Yes	Yes	No	No	Yes	Yes	Yes	No
≥35 years old	mother	Han	Married	Shenzhen	High school or lower	Migrant or manual laborers	<10,000	1	<3	boy	Yes	Health or good	Only Shenzhen city	Yes	No	Yes	No	5-6	0-2	46	No	Not sure	Not sure	Disagree/strongly disagree	Very worried/somewhat worried	Very worried/somewhat worried	Uncertain	8-10	Disagree/strongly disagree	Strongly agree/agree	Strongly agree/agree	Yes	Uncertain	Disagree/strongly disagree	Strongly agree/agree	8-10	Yes	Yes	Yes	Yes	Yes	Yes	No	No	Yes	Yes	No	No
＜35 years old	mother	Han	Married	Shenzhen	Bachelor's degree or above	Unemployed or others	10,000-30,000	1	3-5	boy	Yes	Health or good	Only Shenzhen city	Yes	Yes	Yes	No	5-6	3-4	7	No	No	No	Strongly agree/agree	Not very worried/not worried at all	Not very worried/not worried at all	Not very worried/not worried at all	8-10	Disagree/strongly disagree	Strongly agree/agree	Strongly agree/agree	Yes	Not very hesitant/ not hesitant at all	Strongly agree/agree	Strongly agree/agree	8-10	Yes	Yes	Yes	Yes	Yes	Yes	No	No	Yes	Yes	Yes	No
＜35 years old	mother	Han	Married	Other areas	Bachelor's degree or above	Employees of enterprises or public institutions	10,000-30,000	2	<3	boy	Yes	General or weak	Only Shenzhen city	Yes	No	Yes	No	5-6	3-4	20	No	No	No	Strongly agree/agree	Very worried/somewhat worried	Very worried/somewhat worried	Very worried/somewhat worried	8-10	Disagree/strongly disagree	Strongly agree/agree	Disagree/strongly disagree	Yes	Not very hesitant/ not hesitant at all	Strongly agree/agree	Strongly agree/agree	8-10	Yes	Yes	Yes	Yes	Yes	Yes	No	No	Yes	Yes	Yes	No
≥35 years old	mother	Han	Married	Shenzhen	High school or lower	Employees of enterprises or public institutions	10,000-30,000	1	3-5	girl	Yes	Health or good	Both Shenzhen city and other cities	Yes	Yes	No	No	3-4	3-4	33	No	No	No	Disagree/strongly disagree	Very worried/somewhat worried	Very worried/somewhat worried	Uncertain	0-5	Disagree/strongly disagree	Strongly agree/agree	Disagree/strongly disagree	Yes	Not very hesitant/ not hesitant at all	Strongly agree/agree	Strongly agree/agree	6-7	No	Yes	Yes	Yes	Yes	No	No	No	Yes	Yes	Yes	No
＜35 years old	mother	Han	Married	Shenzhen	High school or lower	Unemployed or others	10,000-30,000	≥3	<3	girl	No	Health or good	Only other cities	Yes	No	Yes	No	3-4	0-2	33	No	No	No	Uncertain	Very worried/somewhat worried	Very worried/somewhat worried	Very worried/somewhat worried	8-10	Uncertain	Uncertain	Uncertain	Yes	Not very hesitant/ not hesitant at all	Strongly agree/agree	Strongly agree/agree	8-10	Yes	Yes	Yes	No	No	No	Yes	No	Yes	No	No	No
＜35 years old	mother	Han	Married	Other areas	Bachelor's degree or above	Employees of enterprises or public institutions	10,000-30,000	1	3-5	boy	Yes	Health or good	Only Shenzhen city	Yes	Yes	No	No	5-6	5-6	0	No	No	No	Strongly agree/agree	Not very worried/not worried at all	Not very worried/not worried at all	Not very worried/not worried at all	8-10	Disagree/strongly disagree	Strongly agree/agree	Disagree/strongly disagree	Yes	Not very hesitant/ not hesitant at all	Strongly agree/agree	Strongly agree/agree	8-10	Yes	Yes	Yes	Yes	Yes	Yes	Yes	Yes	Yes	Yes	Yes	Yes
≥35 years old	mother	Han	Married	Other areas	Bachelor's degree or above	Employees of enterprises or public institutions	10,000-30,000	1	<3	girl	No	Health or good	Only Shenzhen city	No	No	Yes	No	5-6	3-4	27	No	No	No	Strongly agree/agree	Very worried/somewhat worried	Very worried/somewhat worried	Very worried/somewhat worried	8-10	Disagree/strongly disagree	Strongly agree/agree	Strongly agree/agree	Yes	Not very hesitant/ not hesitant at all	Strongly agree/agree	Strongly agree/agree	8-10	Yes	Yes	Yes	Yes	Yes	Yes	No	No	Yes	Yes	Yes	No
≥35 years old	mother	Han	Married	Other areas	Bachelor's degree or above	Employees of enterprises or public institutions	10,000-30,000	1	3-5	girl	Yes	General or weak	Only Shenzhen city	No	Yes	Yes	No	5-6	3-4	30	No	No	Yes	Disagree/strongly disagree	Very worried/somewhat worried	Uncertain	Uncertain	8-10	Disagree/strongly disagree	Strongly agree/agree	Uncertain	Yes	Not very hesitant/ not hesitant at all	Strongly agree/agree	Strongly agree/agree	8-10	Yes	Yes	Yes	Yes	Yes	Yes	No	No	Yes	Yes	Yes	No
＜35 years old	mother	Han	Married	Other areas	High school or lower	Unemployed or others	<10,000	1	3-5	girl	Yes	Health or good	Both Shenzhen city and other cities	Yes	No	No	No	3-4	3-4	50	Yes	No	Not sure	Disagree/strongly disagree	Very worried/somewhat worried	Very worried/somewhat worried	Very worried/somewhat worried	0-5	Uncertain	Uncertain	Disagree/strongly disagree	Uncertain	Not very hesitant/ not hesitant at all	Strongly agree/agree	Strongly agree/agree	6-7	No	Yes	Yes	Yes	No	Yes	No	No	Yes	Yes	No	No
＜35 years old	mother	Han	Married	Other areas	Bachelor's degree or above	Employees of enterprises or public institutions	≥30,000	2	<3	girl	Yes	General or weak	Both Shenzhen city and other cities	Yes	No	No	No	5-6	3-4	27	No	No	No	Uncertain	Very worried/somewhat worried	Very worried/somewhat worried	Very worried/somewhat worried	8-10	Disagree/strongly disagree	Strongly agree/agree	Uncertain	Yes	Not very hesitant/ not hesitant at all	Strongly agree/agree	Strongly agree/agree	8-10	Yes	Yes	Yes	Yes	Yes	Yes	No	No	Yes	Yes	Yes	No
＜35 years old	mother	Han	Married	Shenzhen	High school or lower	Migrant or manual laborers	<10,000	1	3-5	boy	Yes	Health or good	Only Shenzhen city	Yes	Yes	No	No	3-4	3-4	19	No	Not sure	Not sure	Uncertain	Very worried/somewhat worried	Not very worried/not worried at all	Uncertain	8-10	Disagree/strongly disagree	Strongly agree/agree	Uncertain	Yes	Not very hesitant/ not hesitant at all	Strongly agree/agree	Strongly agree/agree	8-10	No	Yes	Yes	Yes	Yes	No	No	No	Yes	Yes	Yes	No
≥35 years old	father	Han	Married	Other areas	Bachelor's degree or above	Employees of enterprises or public institutions	10,000-30,000	1	3-5	boy	Yes	Health or good	Only Shenzhen city	Yes	No	Yes	No	5-6	0-2	30	No	No	No	Strongly agree/agree	Very worried/somewhat worried	Very worried/somewhat worried	Very worried/somewhat worried	8-10	Disagree/strongly disagree	Strongly agree/agree	Strongly agree/agree	Uncertain	Not very hesitant/ not hesitant at all	Strongly agree/agree	Strongly agree/agree	8-10	Yes	Yes	Yes	Yes	Yes	No	No	No	Yes	No	No	No
＜35 years old	mother	Han	Married	Other areas	Bachelor's degree or above	Commercial and service sectors	10,000-30,000	1	3-5	girl	Yes	Health or good	Only Shenzhen city	No	Yes	Yes	No	5-6	0-2	43	No	Yes	Yes	Uncertain	Very worried/somewhat worried	Very worried/somewhat worried	Very worried/somewhat worried	8-10	Disagree/strongly disagree	Strongly agree/agree	Strongly agree/agree	Yes	Not very hesitant/ not hesitant at all	Strongly agree/agree	Strongly agree/agree	8-10	Yes	Yes	Yes	Yes	Yes	Yes	No	No	Yes	Yes	No	No
≥35 years old	mother	Han	Married	Shenzhen	High school or lower	Employees of enterprises or public institutions	≥30,000	1	3-5	boy	Yes	Health or good	Both Shenzhen city and other cities	Yes	No	No	No	5-6	3-4	53	Yes	Yes	Yes	Uncertain	Uncertain	Uncertain	Very worried/somewhat worried	6-7	Disagree/strongly disagree	Strongly agree/agree	Uncertain	Uncertain	Very hesitant/ somewhat hesitant	Strongly agree/agree	Strongly agree/agree	0-5	Yes	Yes	Yes	Yes	Yes	No	Yes	No	Yes	Yes	No	No
≥35 years old	mother	Others	Married	Other areas	Bachelor's degree or above	Employees of enterprises or public institutions	<10,000	1	3-5	girl	Yes	Health or good	Only other cities	Yes	No	Yes	No	5-6	0-2	0	No	No	No	Strongly agree/agree	Not very worried/not worried at all	Not very worried/not worried at all	Not very worried/not worried at all	8-10	Disagree/strongly disagree	Strongly agree/agree	Disagree/strongly disagree	Yes	Not very hesitant/ not hesitant at all	Strongly agree/agree	Strongly agree/agree	8-10	Yes	Yes	Yes	No	Yes	Yes	No	No	Yes	No	No	No
≥35 years old	mother	Han	Married	Other areas	Bachelor's degree or above	Employees of enterprises or public institutions	≥30,000	1	3-5	boy	Yes	Health or good	Only Shenzhen city	Yes	No	No	No	3-4	0-2	17	No	No	No	Strongly agree/agree	Uncertain	Uncertain	Not very worried/not worried at all	8-10	Disagree/strongly disagree	Strongly agree/agree	Strongly agree/agree	Yes	Uncertain	Strongly agree/agree	Strongly agree/agree	8-10	No	No	Yes	Yes	Yes	No	No	No	Yes	Yes	No	No
＜35 years old	mother	Han	Married	Shenzhen	Bachelor's degree or above	Unemployed or others	≥30,000	2	3-5	girl	Yes	Health or good	Only Shenzhen city	No	Yes	No	No	5-6	3-4	17	No	No	No	Strongly agree/agree	Very worried/somewhat worried	Uncertain	Not very worried/not worried at all	8-10	Disagree/strongly disagree	Strongly agree/agree	Uncertain	Yes	Not very hesitant/ not hesitant at all	Strongly agree/agree	Strongly agree/agree	6-7	Yes	Yes	Yes	Yes	Yes	Yes	No	No	Yes	Yes	Yes	No
＜35 years old	mother	Han	Married	Shenzhen	High school or lower	Unemployed or others	<10,000	1	3-5	girl	No	Health or good	Both Shenzhen city and other cities	Yes	No	Yes	No	5-6	3-4	53	Yes	No	No	Uncertain	Very worried/somewhat worried	Very worried/somewhat worried	Uncertain	0-5	Disagree/strongly disagree	Uncertain	Uncertain	Uncertain	Very hesitant/ somewhat hesitant	Uncertain	Strongly agree/agree	0-5	No	Yes	Yes	Yes	Yes	Yes	No	No	Yes	Yes	Yes	No
＜35 years old	mother	Others	Married	Other areas	Bachelor's degree or above	Employees of enterprises or public institutions	≥30,000	2	<3	boy	Yes	Health or good	Only Shenzhen city	Yes	No	No	No	5-6	0-2	47	No	Yes	Yes	Strongly agree/agree	Very worried/somewhat worried	Very worried/somewhat worried	Very worried/somewhat worried	8-10	Disagree/strongly disagree	Strongly agree/agree	Uncertain	Uncertain	Very hesitant/ somewhat hesitant	Strongly agree/agree	Strongly agree/agree	8-10	Yes	Yes	Yes	Yes	Yes	Yes	No	No	Yes	Yes	No	No
≥35 years old	mother	Han	Married	Other areas	Bachelor's degree or above	Employees of enterprises or public institutions	10,000-30,000	1	3-5	girl	Yes	Health or good	Only Shenzhen city	Yes	Yes	Yes	No	5-6	0-2	27	No	No	No	Uncertain	Very worried/somewhat worried	Uncertain	Very worried/somewhat worried	8-10	Disagree/strongly disagree	Uncertain	Uncertain	Yes	Not very hesitant/ not hesitant at all	Strongly agree/agree	Strongly agree/agree	8-10	Yes	Yes	Yes	Yes	Yes	Yes	No	No	Yes	No	No	No
＜35 years old	mother	Han	Married	Shenzhen	Bachelor's degree or above	Employees of enterprises or public institutions	<10,000	2	<3	girl	Yes	Health or good	Only Shenzhen city	Yes	Yes	Yes	Yes	5-6	0-2	23	No	No	No	Uncertain	Very worried/somewhat worried	Very worried/somewhat worried	Very worried/somewhat worried	8-10	Disagree/strongly disagree	Strongly agree/agree	Disagree/strongly disagree	Yes	Not very hesitant/ not hesitant at all	Strongly agree/agree	Strongly agree/agree	8-10	No	Yes	Yes	Yes	Yes	Yes	No	No	Yes	Yes	No	No
＜35 years old	mother	Han	Married	Shenzhen	Bachelor's degree or above	Unemployed or others	<10,000	2	<3	girl	Yes	Health or good	Both Shenzhen city and other cities	No	No	No	No	5-6	3-4	30	No	No	No	Disagree/strongly disagree	Very worried/somewhat worried	Very worried/somewhat worried	Very worried/somewhat worried	8-10	Uncertain	Strongly agree/agree	Disagree/strongly disagree	Yes	Not very hesitant/ not hesitant at all	Strongly agree/agree	Strongly agree/agree	8-10	Yes	Yes	Yes	Yes	No	Yes	No	No	Yes	Yes	Yes	No
＜35 years old	mother	Han	Married	Other areas	Bachelor's degree or above	Employees of enterprises or public institutions	10,000-30,000	2	<3	boy	Yes	Health or good	Only Shenzhen city	Yes	Yes	No	No	5-6	3-4	73	Yes	Yes	Yes	Uncertain	Very worried/somewhat worried	Very worried/somewhat worried	Very worried/somewhat worried	0-5	Uncertain	Uncertain	Uncertain	Uncertain	Very hesitant/ somewhat hesitant	Uncertain	Strongly agree/agree	0-5	Yes	Yes	Yes	Yes	No	Yes	No	No	Yes	Yes	Yes	No
≥35 years old	mother	Han	Married	Shenzhen	High school or lower	Commercial and service sectors	10,000-30,000	1	3-5	boy	Yes	Health or good	Only Shenzhen city	Yes	No	Yes	No	3-4	0-2	30	No	No	No	Uncertain	Very worried/somewhat worried	Uncertain	Uncertain	8-10	Disagree/strongly disagree	Strongly agree/agree	Strongly agree/agree	Yes	Very hesitant/ somewhat hesitant	Strongly agree/agree	Strongly agree/agree	8-10	No	Yes	Yes	No	Yes	Yes	No	No	Yes	Yes	No	No
≥35 years old	mother	Han	Married	Other areas	Bachelor's degree or above	Commercial and service sectors	10,000-30,000	1	3-5	boy	Yes	Health or good	Only Shenzhen city	Yes	No	Yes	No	5-6	0-2	20	No	No	No	Uncertain	Very worried/somewhat worried	Not very worried/not worried at all	Very worried/somewhat worried	8-10	Disagree/strongly disagree	Strongly agree/agree	Uncertain	Yes	Not very hesitant/ not hesitant at all	Strongly agree/agree	Strongly agree/agree	8-10	Yes	Yes	Yes	Yes	Yes	Yes	No	No	Yes	Yes	No	No
＜35 years old	mother	Han	Married	Other areas	Bachelor's degree or above	Employees of enterprises or public institutions	≥30,000	1	3-5	boy	Yes	General or weak	Both Shenzhen city and other cities	No	No	Yes	No	5-6	3-4	27	No	No	No	Strongly agree/agree	Very worried/somewhat worried	Very worried/somewhat worried	Very worried/somewhat worried	8-10	Disagree/strongly disagree	Strongly agree/agree	Strongly agree/agree	Yes	Not very hesitant/ not hesitant at all	Strongly agree/agree	Strongly agree/agree	8-10	Yes	Yes	Yes	Yes	Yes	No	No	No	Yes	Yes	Yes	No
＜35 years old	mother	Han	Married	Shenzhen	Bachelor's degree or above	Unemployed or others	10,000-30,000	1	3-5	girl	Yes	General or weak	Only Shenzhen city	Yes	No	Yes	No	5-6	3-4	20	No	No	No	Uncertain	Uncertain	Very worried/somewhat worried	Uncertain	8-10	Disagree/strongly disagree	Strongly agree/agree	Uncertain	Yes	Not very hesitant/ not hesitant at all	Strongly agree/agree	Strongly agree/agree	8-10	Yes	Yes	Yes	Yes	Yes	Yes	No	No	Yes	Yes	Yes	No
＜35 years old	father	Han	Married	Other areas	Bachelor's degree or above	Employees of enterprises or public institutions	≥30,000	1	3-5	boy	Yes	Health or good	Only Shenzhen city	Yes	No	Yes	No	5-6	5-6	30	No	No	No	Uncertain	Very worried/somewhat worried	Uncertain	Very worried/somewhat worried	8-10	Disagree/strongly disagree	Disagree/strongly disagree	Uncertain	Yes	Not very hesitant/ not hesitant at all	Strongly agree/agree	Strongly agree/agree	8-10	Yes	Yes	Yes	Yes	Yes	Yes	Yes	Yes	Yes	Yes	Yes	No
＜35 years old	mother	Han	Married	Other areas	Bachelor's degree or above	Employees of enterprises or public institutions	≥30,000	1	3-5	boy	Yes	Health or good	Only Shenzhen city	Yes	No	Yes	No	5-6	3-4	40	No	Yes	No	Disagree/strongly disagree	Very worried/somewhat worried	Very worried/somewhat worried	Very worried/somewhat worried	8-10	Disagree/strongly disagree	Uncertain	Disagree/strongly disagree	Yes	Not very hesitant/ not hesitant at all	Strongly agree/agree	Strongly agree/agree	6-7	Yes	Yes	Yes	Yes	Yes	No	No	No	Yes	Yes	Yes	No
＜35 years old	mother	Han	Married	Other areas	Bachelor's degree or above	Employees of enterprises or public institutions	<10,000	1	3-5	girl	Yes	Health or good	Only Shenzhen city	Yes	Yes	Yes	Yes	5-6	3-4	20	No	Yes	No	Uncertain	Very worried/somewhat worried	Not very worried/not worried at all	Not very worried/not worried at all	8-10	Disagree/strongly disagree	Strongly agree/agree	Uncertain	Yes	Not very hesitant/ not hesitant at all	Strongly agree/agree	Strongly agree/agree	8-10	Yes	Yes	Yes	Yes	Yes	Yes	No	No	Yes	Yes	Yes	No
＜35 years old	mother	Han	Married	Other areas	Bachelor's degree or above	Employees of enterprises or public institutions	<10,000	2	<3	girl	Yes	General or weak	Only Shenzhen city	Yes	No	Yes	No	5-6	3-4	13	No	No	No	Disagree/strongly disagree	Very worried/somewhat worried	Not very worried/not worried at all	Not very worried/not worried at all	8-10	Disagree/strongly disagree	Strongly agree/agree	Disagree/strongly disagree	Yes	Not very hesitant/ not hesitant at all	Strongly agree/agree	Strongly agree/agree	8-10	Yes	Yes	Yes	Yes	Yes	Yes	No	No	Yes	Yes	Yes	No
＜35 years old	mother	Han	Married	Other areas	Bachelor's degree or above	Employees of enterprises or public institutions	<10,000	2	<3	girl	Yes	Health or good	Only Shenzhen city	No	No	No	No	3-4	3-4	31	No	Not sure	Not sure	Uncertain	Very worried/somewhat worried	Uncertain	Very worried/somewhat worried	8-10	Disagree/strongly disagree	Uncertain	Uncertain	Yes	Not very hesitant/ not hesitant at all	Strongly agree/agree	Strongly agree/agree	8-10	No	No	Yes	Yes	Yes	Yes	No	No	Yes	Yes	Yes	No
＜35 years old	mother	Others	Married	Other areas	Bachelor's degree or above	Employees of enterprises or public institutions	10,000-30,000	1	3-5	girl	No	Health or good	Only Shenzhen city	Yes	Yes	Yes	Yes	3-4	3-4	57	Yes	No	No	Disagree/strongly disagree	Very worried/somewhat worried	Very worried/somewhat worried	Very worried/somewhat worried	0-5	Uncertain	Uncertain	Uncertain	Uncertain	Very hesitant/ somewhat hesitant	Strongly agree/agree	Strongly agree/agree	6-7	No	Yes	Yes	Yes	No	Yes	No	No	Yes	Yes	Yes	No
≥35 years old	mother	Han	Married	Other areas	Bachelor's degree or above	Employees of enterprises or public institutions	10,000-30,000	2	<3	boy	Yes	Health or good	Only Shenzhen city	Yes	Yes	No	No	5-6	0-2	33	No	No	No	Disagree/strongly disagree	Very worried/somewhat worried	Very worried/somewhat worried	Very worried/somewhat worried	8-10	Disagree/strongly disagree	Strongly agree/agree	Strongly agree/agree	Yes	Not very hesitant/ not hesitant at all	Strongly agree/agree	Strongly agree/agree	8-10	Yes	Yes	Yes	Yes	Yes	Yes	No	No	Yes	Yes	No	No
＜35 years old	mother	Han	Married	Other areas	Bachelor's degree or above	Employees of enterprises or public institutions	≥30,000	1	3-5	boy	Yes	Health or good	Both Shenzhen city and other cities	Yes	Yes	Yes	No	5-6	0-2	27	No	No	No	Uncertain	Very worried/somewhat worried	Very worried/somewhat worried	Very worried/somewhat worried	8-10	Disagree/strongly disagree	Strongly agree/agree	Disagree/strongly disagree	Uncertain	Not very hesitant/ not hesitant at all	Strongly agree/agree	Strongly agree/agree	8-10	Yes	Yes	Yes	Yes	Yes	Yes	No	No	Yes	No	No	No
≥35 years old	mother	Han	Married	Other areas	Bachelor's degree or above	Employees of enterprises or public institutions	<10,000	1	3-5	boy	Yes	Health or good	Both Shenzhen city and other cities	No	No	Yes	No	5-6	3-4	43	No	No	No	Disagree/strongly disagree	Very worried/somewhat worried	Very worried/somewhat worried	Very worried/somewhat worried	6-7	Disagree/strongly disagree	Uncertain	Uncertain	Yes	Very hesitant/ somewhat hesitant	Strongly agree/agree	Strongly agree/agree	8-10	Yes	Yes	Yes	Yes	Yes	Yes	No	No	Yes	Yes	Yes	No
＜35 years old	father	Han	Married	Other areas	Bachelor's degree or above	Commercial and service sectors	10,000-30,000	1	3-5	girl	Yes	Health or good	Both Shenzhen city and other cities	Yes	No	No	No	3-4	0-2	20	No	No	No	Strongly agree/agree	Very worried/somewhat worried	Very worried/somewhat worried	Very worried/somewhat worried	8-10	Disagree/strongly disagree	Strongly agree/agree	Disagree/strongly disagree	Yes	Not very hesitant/ not hesitant at all	Strongly agree/agree	Strongly agree/agree	8-10	Yes	Yes	Yes	No	Yes	No	No	No	Yes	Yes	No	No
≥35 years old	mother	Han	Married	Other areas	Bachelor's degree or above	Employees of enterprises or public institutions	<10,000	2	3-5	boy	Yes	Health or good	Only Shenzhen city	Yes	No	No	No	5-6	0-2	13	No	No	No	Strongly agree/agree	Uncertain	Uncertain	Not very worried/not worried at all	8-10	Disagree/strongly disagree	Strongly agree/agree	Strongly agree/agree	Yes	Not very hesitant/ not hesitant at all	Strongly agree/agree	Strongly agree/agree	8-10	Yes	Yes	Yes	Yes	Yes	Yes	Yes	No	Yes	No	No	No
＜35 years old	mother	Han	Married	Other areas	Bachelor's degree or above	Employees of enterprises or public institutions	≥30,000	1	3-5	girl	Yes	Health or good	Only Shenzhen city	No	No	No	No	5-6	5-6	7	No	No	No	Strongly agree/agree	Not very worried/not worried at all	Not very worried/not worried at all	Very worried/somewhat worried	8-10	Disagree/strongly disagree	Strongly agree/agree	Disagree/strongly disagree	Yes	Not very hesitant/ not hesitant at all	Strongly agree/agree	Strongly agree/agree	8-10	Yes	Yes	Yes	Yes	Yes	Yes	Yes	Yes	Yes	Yes	Yes	Yes
≥35 years old	mother	Han	Married	Shenzhen	Bachelor's degree or above	Commercial and service sectors	10,000-30,000	1	3-5	boy	Yes	Health or good	Only Shenzhen city	Yes	Yes	Yes	No	5-6	0-2	7	No	No	No	Uncertain	Not very worried/not worried at all	Not very worried/not worried at all	Not very worried/not worried at all	8-10	Disagree/strongly disagree	Strongly agree/agree	Uncertain	Yes	Not very hesitant/ not hesitant at all	Strongly agree/agree	Strongly agree/agree	8-10	Yes	Yes	Yes	Yes	Yes	Yes	No	No	Yes	No	No	No
＜35 years old	mother	Han	Married	Shenzhen	High school or lower	Commercial and service sectors	10,000-30,000	1	3-5	girl	Yes	Health or good	Both Shenzhen city and other cities	Yes	No	No	No	5-6	5-6	20	No	No	No	Uncertain	Very worried/somewhat worried	Very worried/somewhat worried	Uncertain	8-10	Disagree/strongly disagree	Strongly agree/agree	Disagree/strongly disagree	Yes	Not very hesitant/ not hesitant at all	Strongly agree/agree	Strongly agree/agree	8-10	Yes	Yes	Yes	Yes	Yes	No	Yes	Yes	Yes	Yes	Yes	No
≥35 years old	mother	Han	Married	Other areas	Bachelor's degree or above	Employees of enterprises or public institutions	<10,000	2	<3	boy	Yes	Health or good	Both Shenzhen city and other cities	Yes	No	No	No	5-6	3-4	57	Yes	Yes	Not sure	Uncertain	Uncertain	Uncertain	Uncertain	6-7	Uncertain	Uncertain	Uncertain	Uncertain	Very hesitant/ somewhat hesitant	Uncertain	Uncertain	6-7	Yes	Yes	Yes	Yes	No	Yes	No	No	Yes	Yes	No	No
＜35 years old	mother	Han	Married	Shenzhen	Bachelor's degree or above	Unemployed or others	≥30,000	2	3-5	girl	Yes	Health or good	Only Shenzhen city	No	Yes	No	No	5-6	3-4	30	No	Yes	No	Strongly agree/agree	Very worried/somewhat worried	Very worried/somewhat worried	Not very worried/not worried at all	8-10	Disagree/strongly disagree	Strongly agree/agree	Uncertain	Yes	Not very hesitant/ not hesitant at all	Strongly agree/agree	Uncertain	6-7	Yes	Yes	Yes	Yes	Yes	Yes	No	No	Yes	Yes	Yes	No
＜35 years old	mother	Han	Married	Other areas	Bachelor's degree or above	Employees of enterprises or public institutions	10,000-30,000	1	3-5	boy	Yes	Health or good	Both Shenzhen city and other cities	Yes	No	Yes	Yes	5-6	3-4	10	No	No	No	Disagree/strongly disagree	Not very worried/not worried at all	Not very worried/not worried at all	Not very worried/not worried at all	8-10	Disagree/strongly disagree	Uncertain	Disagree/strongly disagree	Yes	Not very hesitant/ not hesitant at all	Strongly agree/agree	Strongly agree/agree	8-10	Yes	Yes	Yes	Yes	Yes	No	Yes	No	Yes	Yes	Yes	No
＜35 years old	mother	Others	Married	Other areas	Bachelor's degree or above	Employees of enterprises or public institutions	10,000-30,000	1	3-5	girl	Yes	Health or good	Only Shenzhen city	Yes	Yes	Yes	No	3-4	3-4	50	Yes	Yes	No	Disagree/strongly disagree	Very worried/somewhat worried	Very worried/somewhat worried	Very worried/somewhat worried	8-10	Uncertain	Uncertain	Uncertain	Yes	Uncertain	Strongly agree/agree	Strongly agree/agree	6-7	Yes	Yes	Yes	No	No	No	No	No	Yes	Yes	Yes	Yes
≥35 years old	mother	Han	Married	Shenzhen	High school or lower	Migrant or manual laborers	<10,000	1	3-5	boy	Yes	Health or good	Both Shenzhen city and other cities	Yes	No	No	No	0-2	3-4	71	Yes	Not sure	Yes	Disagree/strongly disagree	Very worried/somewhat worried	Very worried/somewhat worried	Very worried/somewhat worried	0-5	Uncertain	Uncertain	Uncertain	Uncertain	Very hesitant/ somewhat hesitant	Uncertain	Strongly agree/agree	6-7	No	Yes	Yes	No	No	No	No	No	Yes	Yes	Yes	No
＜35 years old	mother	Others	Married	Shenzhen	High school or lower	Commercial and service sectors	≥30,000	1	3-5	boy	Yes	Health or good	Only other cities	No	No	Yes	No	5-6	3-4	27	No	Not sure	Not sure	Uncertain	Very worried/somewhat worried	Not very worried/not worried at all	Very worried/somewhat worried	8-10	Disagree/strongly disagree	Uncertain	Disagree/strongly disagree	Uncertain	Not very hesitant/ not hesitant at all	Strongly agree/agree	Strongly agree/agree	8-10	Yes	Yes	Yes	Yes	Yes	Yes	No	No	Yes	Yes	Yes	No
＜35 years old	mother	Han	Married	Shenzhen	High school or lower	Migrant or manual laborers	<10,000	1	3-5	boy	Yes	Health or good	Only other cities	Yes	No	No	No	0-2	3-4	43	No	Yes	Yes	Strongly agree/agree	Very worried/somewhat worried	Very worried/somewhat worried	Very worried/somewhat worried	8-10	Disagree/strongly disagree	Strongly agree/agree	Strongly agree/agree	Yes	Not very hesitant/ not hesitant at all	Strongly agree/agree	Uncertain	8-10	No	No	No	Yes	Yes	No	No	No	Yes	Yes	Yes	Yes
≥35 years old	mother	Han	Married	Other areas	Bachelor's degree or above	Employees of enterprises or public institutions	<10,000	1	3-5	boy	No	Health or good	Only Shenzhen city	No	No	Yes	Yes	5-6	3-4	7	No	No	No	Disagree/strongly disagree	Not very worried/not worried at all	Not very worried/not worried at all	Not very worried/not worried at all	8-10	Disagree/strongly disagree	Strongly agree/agree	Disagree/strongly disagree	Yes	Not very hesitant/ not hesitant at all	Strongly agree/agree	Strongly agree/agree	8-10	Yes	Yes	Yes	Yes	Yes	Yes	No	No	Yes	Yes	Yes	No
＜35 years old	mother	Han	Married	Shenzhen	Bachelor's degree or above	Unemployed or others	<10,000	1	3-5	girl	Yes	Health or good	Both Shenzhen city and other cities	Yes	No	No	No	3-4	3-4	69	Yes	Not sure	Not sure	Uncertain	Very worried/somewhat worried	Very worried/somewhat worried	Very worried/somewhat worried	0-5	Uncertain	Strongly agree/agree	Uncertain	Uncertain	Very hesitant/ somewhat hesitant	Uncertain	Uncertain	0-5	Yes	Yes	Yes	No	No	No	No	No	Yes	Yes	Yes	No
≥35 years old	father	Han	Married	Shenzhen	High school or lower	Employees of enterprises or public institutions	10,000-30,000	1	3-5	boy	Yes	Health or good	Only Shenzhen city	Yes	No	Yes	No	5-6	0-2	43	No	No	No	Uncertain	Very worried/somewhat worried	Very worried/somewhat worried	Very worried/somewhat worried	6-7	Disagree/strongly disagree	Strongly agree/agree	Uncertain	No	Very hesitant/ somewhat hesitant	Strongly agree/agree	Strongly agree/agree	8-10	Yes	Yes	Yes	Yes	Yes	No	No	No	Yes	No	No	No
≥35 years old	mother	Han	Married	Shenzhen	High school or lower	Employees of enterprises or public institutions	10,000-30,000	1	3-5	boy	Yes	Health or good	Both Shenzhen city and other cities	Yes	Yes	Yes	Yes	5-6	3-4	33	No	No	No	Disagree/strongly disagree	Very worried/somewhat worried	Very worried/somewhat worried	Very worried/somewhat worried	8-10	Disagree/strongly disagree	Strongly agree/agree	Uncertain	Yes	Uncertain	Strongly agree/agree	Strongly agree/agree	8-10	Yes	No	Yes	Yes	Yes	Yes	No	No	Yes	Yes	Yes	No
＜35 years old	mother	Han	Married	Other areas	Bachelor's degree or above	Commercial and service sectors	≥30,000	1	3-5	girl	Yes	Health or good	Only Shenzhen city	Yes	Yes	Yes	Yes	5-6	3-4	33	No	No	No	Strongly agree/agree	Very worried/somewhat worried	Very worried/somewhat worried	Very worried/somewhat worried	8-10	Disagree/strongly disagree	Strongly agree/agree	Strongly agree/agree	Yes	Very hesitant/ somewhat hesitant	Strongly agree/agree	Strongly agree/agree	8-10	Yes	Yes	Yes	Yes	Yes	Yes	No	No	Yes	Yes	Yes	No
＜35 years old	mother	Han	Married	Shenzhen	High school or lower	Unemployed or others	10,000-30,000	2	<3	boy	Yes	Health or good	Both Shenzhen city and other cities	Yes	No	No	No	3-4	0-2	50	Yes	No	No	Disagree/strongly disagree	Very worried/somewhat worried	Very worried/somewhat worried	Very worried/somewhat worried	6-7	Uncertain	Uncertain	Uncertain	Uncertain	Very hesitant/ somewhat hesitant	Strongly agree/agree	Strongly agree/agree	8-10	Yes	Yes	Yes	Yes	No	No	No	No	Yes	Yes	No	No
≥35 years old	father	Han	Married	Shenzhen	High school or lower	Employees of enterprises or public institutions	<10,000	1	3-5	girl	Yes	Health or good	Both Shenzhen city and other cities	Yes	No	Yes	No	0-2	0-2	57	Yes	No	No	Disagree/strongly disagree	Very worried/somewhat worried	Very worried/somewhat worried	Very worried/somewhat worried	6-7	Uncertain	Uncertain	Disagree/strongly disagree	Uncertain	Very hesitant/ somewhat hesitant	Uncertain	Strongly agree/agree	0-5	Yes	No	Yes	No	No	No	Yes	No	Yes	No	No	No
＜35 years old	mother	Han	Married	Shenzhen	High school or lower	Employees of enterprises or public institutions	≥30,000	2	<3	girl	No	Health or good	Only Shenzhen city	No	No	No	No	5-6	3-4	30	No	Yes	No	Uncertain	Very worried/somewhat worried	Very worried/somewhat worried	Not very worried/not worried at all	8-10	Disagree/strongly disagree	Strongly agree/agree	Uncertain	Yes	Uncertain	Strongly agree/agree	Strongly agree/agree	8-10	Yes	Yes	Yes	Yes	Yes	No	No	No	Yes	Yes	Yes	No
≥35 years old	mother	Han	Married	Other areas	Bachelor's degree or above	Employees of enterprises or public institutions	<10,000	1	3-5	boy	Yes	Health or good	Both Shenzhen city and other cities	Yes	No	No	No	5-6	3-4	60	Yes	Yes	No	Disagree/strongly disagree	Very worried/somewhat worried	Very worried/somewhat worried	Very worried/somewhat worried	0-5	Uncertain	Uncertain	Uncertain	Uncertain	Very hesitant/ somewhat hesitant	Strongly agree/agree	Strongly agree/agree	8-10	Yes	Yes	Yes	Yes	No	Yes	No	No	Yes	Yes	Yes	Yes
＜35 years old	mother	Han	Married	Shenzhen	High school or lower	Employees of enterprises or public institutions	10,000-30,000	≥3	<3	girl	No	Health or good	Only Shenzhen city	Yes	Yes	Yes	Yes	0-2	0-2	25	No	Yes	Not sure	Uncertain	Very worried/somewhat worried	Uncertain	Uncertain	8-10	Disagree/strongly disagree	Strongly agree/agree	Disagree/strongly disagree	Yes	Not very hesitant/ not hesitant at all	Strongly agree/agree	Strongly agree/agree	8-10	No	No	Yes	No	Yes	No	No	No	Yes	Yes	Yes	No
＜35 years old	mother	Han	Married	Shenzhen	Bachelor's degree or above	Employees of enterprises or public institutions	<10,000	1	3-5	boy	Yes	Health or good	Both Shenzhen city and other cities	Yes	No	No	No	3-4	3-4	7	No	No	No	Strongly agree/agree	Not very worried/not worried at all	Not very worried/not worried at all	Not very worried/not worried at all	8-10	Disagree/strongly disagree	Strongly agree/agree	Strongly agree/agree	Yes	Not very hesitant/ not hesitant at all	Strongly agree/agree	Strongly agree/agree	8-10	No	No	Yes	Yes	Yes	Yes	No	No	Yes	Yes	Yes	No
＜35 years old	mother	Han	Married	Shenzhen	High school or lower	Unemployed or others	<10,000	1	3-5	girl	Yes	Health or good	Only Shenzhen city	Yes	No	Yes	No	5-6	3-4	13	No	No	No	Disagree/strongly disagree	Not very worried/not worried at all	Not very worried/not worried at all	Uncertain	8-10	Disagree/strongly disagree	Strongly agree/agree	Uncertain	Yes	Not very hesitant/ not hesitant at all	Strongly agree/agree	Strongly agree/agree	8-10	Yes	Yes	Yes	Yes	Yes	Yes	No	No	Yes	Yes	Yes	Yes
＜35 years old	mother	Others	Others	Shenzhen	Bachelor's degree or above	Commercial and service sectors	10,000-30,000	1	3-5	girl	Yes	Health or good	Only Shenzhen city	Yes	No	No	No	5-6	3-4	27	No	No	Yes	Strongly agree/agree	Very worried/somewhat worried	Very worried/somewhat worried	Very worried/somewhat worried	8-10	Disagree/strongly disagree	Strongly agree/agree	Disagree/strongly disagree	Yes	Not very hesitant/ not hesitant at all	Strongly agree/agree	Strongly agree/agree	8-10	Yes	Yes	Yes	Yes	Yes	Yes	No	No	Yes	Yes	Yes	Yes
＜35 years old	mother	Han	Married	Other areas	Bachelor's degree or above	Employees of enterprises or public institutions	<10,000	1	3-5	boy	Yes	Health or good	Only Shenzhen city	No	No	No	No	5-6	5-6	13	No	Yes	No	Disagree/strongly disagree	Not very worried/not worried at all	Not very worried/not worried at all	Not very worried/not worried at all	8-10	Disagree/strongly disagree	Strongly agree/agree	Disagree/strongly disagree	Yes	Not very hesitant/ not hesitant at all	Strongly agree/agree	Strongly agree/agree	8-10	Yes	Yes	Yes	Yes	Yes	Yes	Yes	No	Yes	Yes	Yes	Yes
＜35 years old	mother	Han	Married	Other areas	Bachelor's degree or above	Employees of enterprises or public institutions	10,000-30,000	1	3-5	girl	Yes	Health or good	Only Shenzhen city	Yes	No	Yes	No	5-6	3-4	53	Yes	Yes	Yes	Disagree/strongly disagree	Very worried/somewhat worried	Very worried/somewhat worried	Uncertain	8-10	Disagree/strongly disagree	Uncertain	Disagree/strongly disagree	Uncertain	Not very hesitant/ not hesitant at all	Strongly agree/agree	Uncertain	0-5	Yes	Yes	Yes	No	Yes	Yes	No	No	Yes	Yes	Yes	No
＜35 years old	mother	Han	Married	Other areas	Bachelor's degree or above	Commercial and service sectors	10,000-30,000	2	3-5	girl	Yes	Health or good	Both Shenzhen city and other cities	Yes	No	No	No	3-4	0-2	53	Yes	Yes	Yes	Strongly agree/agree	Very worried/somewhat worried	Very worried/somewhat worried	Very worried/somewhat worried	8-10	Uncertain	Uncertain	Uncertain	Yes	Very hesitant/ somewhat hesitant	Strongly agree/agree	Strongly agree/agree	6-7	No	Yes	Yes	Yes	No	Yes	No	No	No	Yes	No	No
≥35 years old	mother	Han	Married	Shenzhen	High school or lower	Commercial and service sectors	10,000-30,000	1	3-5	boy	Yes	Health or good	Only Shenzhen city	No	No	No	No	5-6	3-4	40	No	Yes	Yes	Strongly agree/agree	Very worried/somewhat worried	Very worried/somewhat worried	Very worried/somewhat worried	8-10	Disagree/strongly disagree	Strongly agree/agree	Disagree/strongly disagree	Uncertain	Uncertain	Strongly agree/agree	Strongly agree/agree	8-10	Yes	Yes	Yes	Yes	Yes	No	No	No	Yes	Yes	Yes	No
≥35 years old	father	Han	Married	Shenzhen	Bachelor's degree or above	Employees of enterprises or public institutions	10,000-30,000	1	3-5	boy	Yes	Health or good	Both Shenzhen city and other cities	Yes	No	Yes	No	5-6	3-4	23	No	No	No	Uncertain	Very worried/somewhat worried	Uncertain	Uncertain	8-10	Disagree/strongly disagree	Strongly agree/agree	Strongly agree/agree	Yes	Not very hesitant/ not hesitant at all	Strongly agree/agree	Strongly agree/agree	8-10	Yes	Yes	Yes	Yes	Yes	Yes	No	No	Yes	Yes	Yes	No
≥35 years old	mother	Han	Married	Other areas	Bachelor's degree or above	Employees of enterprises or public institutions	10,000-30,000	1	3-5	girl	Yes	General or weak	Only Shenzhen city	Yes	Yes	No	Yes	5-6	3-4	33	No	No	No	Disagree/strongly disagree	Very worried/somewhat worried	Very worried/somewhat worried	Uncertain	8-10	Disagree/strongly disagree	Strongly agree/agree	Disagree/strongly disagree	Uncertain	Very hesitant/ somewhat hesitant	Strongly agree/agree	Strongly agree/agree	8-10	Yes	Yes	Yes	No	Yes	Yes	Yes	No	Yes	Yes	No	No
＜35 years old	father	Han	Married	Other areas	Bachelor's degree or above	Commercial and service sectors	10,000-30,000	1	3-5	boy	Yes	Health or good	Only Shenzhen city	Yes	No	No	No	5-6	3-4	20	No	No	No	Strongly agree/agree	Very worried/somewhat worried	Very worried/somewhat worried	Very worried/somewhat worried	8-10	Disagree/strongly disagree	Strongly agree/agree	Disagree/strongly disagree	Yes	Not very hesitant/ not hesitant at all	Strongly agree/agree	Strongly agree/agree	8-10	Yes	Yes	Yes	Yes	Yes	Yes	No	No	Yes	Yes	Yes	No
≥35 years old	mother	Han	Married	Other areas	Bachelor's degree or above	Commercial and service sectors	10,000-30,000	1	3-5	boy	Yes	Health or good	Only Shenzhen city	Yes	No	No	No	5-6	3-4	20	No	Yes	No	Uncertain	Uncertain	Uncertain	Uncertain	8-10	Disagree/strongly disagree	Strongly agree/agree	Disagree/strongly disagree	Yes	Not very hesitant/ not hesitant at all	Strongly agree/agree	Strongly agree/agree	8-10	Yes	Yes	Yes	Yes	Yes	Yes	No	No	Yes	Yes	Yes	No
＜35 years old	mother	Han	Others	Other areas	Bachelor's degree or above	Employees of enterprises or public institutions	<10,000	1	3-5	girl	Yes	Health or good	Only other cities	No	Yes	Yes	Yes	5-6	3-4	13	No	No	No	Strongly agree/agree	Not very worried/not worried at all	Very worried/somewhat worried	Not very worried/not worried at all	8-10	Disagree/strongly disagree	Strongly agree/agree	Strongly agree/agree	Yes	Not very hesitant/ not hesitant at all	Strongly agree/agree	Strongly agree/agree	8-10	Yes	Yes	Yes	Yes	Yes	Yes	Yes	No	Yes	Yes	Yes	No
≥35 years old	mother	Others	Married	Shenzhen	High school or lower	Migrant or manual laborers	<10,000	1	3-5	boy	Yes	Health or good	Both Shenzhen city and other cities	Yes	No	No	No	5-6	3-4	40	No	No	No	Disagree/strongly disagree	Very worried/somewhat worried	Very worried/somewhat worried	Very worried/somewhat worried	6-7	Uncertain	Strongly agree/agree	Disagree/strongly disagree	Yes	Very hesitant/ somewhat hesitant	Strongly agree/agree	Strongly agree/agree	8-10	Yes	Yes	Yes	Yes	No	Yes	No	No	Yes	Yes	Yes	Yes
＜35 years old	mother	Han	Married	Shenzhen	Bachelor's degree or above	Unemployed or others	<10,000	2	3-5	boy	Yes	Health or good	Both Shenzhen city and other cities	Yes	No	Yes	Yes	3-4	3-4	43	No	No	No	Uncertain	Very worried/somewhat worried	Very worried/somewhat worried	Uncertain	6-7	Disagree/strongly disagree	Uncertain	Uncertain	Uncertain	Very hesitant/ somewhat hesitant	Strongly agree/agree	Strongly agree/agree	6-7	No	Yes	Yes	Yes	Yes	No	No	No	Yes	Yes	Yes	No
≥35 years old	mother	Han	Married	Shenzhen	High school or lower	Commercial and service sectors	≥30,000	1	3-5	girl	Yes	Health or good	Only Shenzhen city	Yes	No	No	No	3-4	0-2	63	Yes	No	No	Uncertain	Very worried/somewhat worried	Uncertain	Very worried/somewhat worried	0-5	Strongly agree/agree	Disagree/strongly disagree	Disagree/strongly disagree	No	Very hesitant/ somewhat hesitant	Uncertain	Strongly agree/agree	0-5	Yes	Yes	Yes	Yes	No	No	No	No	Yes	No	No	No
＜35 years old	mother	Han	Married	Other areas	Bachelor's degree or above	Employees of enterprises or public institutions	<10,000	2	<3	boy	Yes	Health or good	Only Shenzhen city	Yes	Yes	Yes	Yes	5-6	3-4	37	No	No	No	Strongly agree/agree	Very worried/somewhat worried	Very worried/somewhat worried	Very worried/somewhat worried	6-7	Disagree/strongly disagree	Strongly agree/agree	Strongly agree/agree	Yes	Very hesitant/ somewhat hesitant	Strongly agree/agree	Strongly agree/agree	8-10	Yes	Yes	Yes	No	Yes	Yes	No	No	Yes	Yes	Yes	No
＜35 years old	mother	Han	Married	Shenzhen	Bachelor's degree or above	Employees of enterprises or public institutions	10,000-30,000	1	3-5	boy	Yes	Health or good	Only other cities	Yes	No	No	No	5-6	3-4	23	No	Yes	No	Strongly agree/agree	Uncertain	Uncertain	Uncertain	8-10	Disagree/strongly disagree	Strongly agree/agree	Strongly agree/agree	Yes	Not very hesitant/ not hesitant at all	Strongly agree/agree	Strongly agree/agree	8-10	Yes	Yes	Yes	Yes	Yes	No	No	No	Yes	Yes	Yes	Yes
≥35 years old	mother	Han	Married	Other areas	Bachelor's degree or above	Employees of enterprises or public institutions	≥30,000	1	3-5	boy	Yes	Health or good	Only Shenzhen city	Yes	No	Yes	No	5-6	0-2	53	Yes	Yes	No	Strongly agree/agree	Very worried/somewhat worried	Very worried/somewhat worried	Very worried/somewhat worried	6-7	Disagree/strongly disagree	Strongly agree/agree	Strongly agree/agree	Uncertain	Very hesitant/ somewhat hesitant	Strongly agree/agree	Strongly agree/agree	0-5	Yes	Yes	Yes	Yes	Yes	No	No	No	Yes	Yes	No	No
＜35 years old	mother	Han	Married	Shenzhen	Bachelor's degree or above	Commercial and service sectors	<10,000	1	3-5	boy	Yes	Health or good	Both Shenzhen city and other cities	Yes	No	Yes	No	0-2	0-2	67	Yes	No	Yes	Uncertain	Very worried/somewhat worried	Very worried/somewhat worried	Very worried/somewhat worried	0-5	Uncertain	Strongly agree/agree	Uncertain	No	Very hesitant/ somewhat hesitant	Uncertain	Strongly agree/agree	0-5	No	Yes	Yes	No	No	No	No	No	Yes	Yes	No	No
≥35 years old	mother	Han	Married	Shenzhen	High school or lower	Unemployed or others	10,000-30,000	2	<3	boy	Yes	Health or good	Only Shenzhen city	No	No	Yes	No	5-6	0-2	7	No	No	No	Uncertain	Not very worried/not worried at all	Not very worried/not worried at all	Not very worried/not worried at all	8-10	Disagree/strongly disagree	Uncertain	Disagree/strongly disagree	Yes	Not very hesitant/ not hesitant at all	Strongly agree/agree	Strongly agree/agree	8-10	Yes	Yes	Yes	Yes	Yes	Yes	No	No	Yes	No	No	No
＜35 years old	mother	Han	Married	Other areas	Bachelor's degree or above	Unemployed or others	≥30,000	1	3-5	girl	Yes	Health or good	Only Shenzhen city	Yes	Yes	No	No	3-4	3-4	30	No	No	No	Disagree/strongly disagree	Very worried/somewhat worried	Not very worried/not worried at all	Very worried/somewhat worried	8-10	Strongly agree/agree	Uncertain	Disagree/strongly disagree	Yes	Not very hesitant/ not hesitant at all	Strongly agree/agree	Strongly agree/agree	8-10	Yes	Yes	Yes	Yes	No	No	No	No	Yes	Yes	Yes	No
≥35 years old	mother	Han	Married	Shenzhen	Bachelor's degree or above	Employees of enterprises or public institutions	10,000-30,000	1	3-5	girl	Yes	Health or good	Only Shenzhen city	Yes	Yes	Yes	Yes	5-6	3-4	13	No	No	No	Uncertain	Uncertain	Not very worried/not worried at all	Not very worried/not worried at all	8-10	Disagree/strongly disagree	Uncertain	Uncertain	Yes	Not very hesitant/ not hesitant at all	Strongly agree/agree	Strongly agree/agree	8-10	Yes	Yes	Yes	Yes	Yes	No	No	No	Yes	Yes	Yes	Yes
≥35 years old	mother	Han	Married	Other areas	High school or lower	Commercial and service sectors	10,000-30,000	1	3-5	boy	Yes	Health or good	Only Shenzhen city	Yes	No	Yes	No	0-2	3-4	37	No	No	No	Uncertain	Very worried/somewhat worried	Very worried/somewhat worried	Very worried/somewhat worried	0-5	Uncertain	Strongly agree/agree	Uncertain	Yes	Not very hesitant/ not hesitant at all	Strongly agree/agree	Strongly agree/agree	8-10	No	No	Yes	Yes	No	No	No	No	Yes	Yes	Yes	Yes
＜35 years old	father	Han	Married	Other areas	Bachelor's degree or above	Employees of enterprises or public institutions	10,000-30,000	1	3-5	girl	Yes	Health or good	Both Shenzhen city and other cities	No	Yes	Yes	Yes	5-6	0-2	23	No	No	No	Strongly agree/agree	Very worried/somewhat worried	Very worried/somewhat worried	Very worried/somewhat worried	8-10	Disagree/strongly disagree	Strongly agree/agree	Uncertain	Yes	Not very hesitant/ not hesitant at all	Strongly agree/agree	Strongly agree/agree	8-10	Yes	Yes	Yes	Yes	Yes	No	No	No	Yes	No	No	No
≥35 years old	mother	Han	Married	Shenzhen	High school or lower	Unemployed or others	10,000-30,000	1	3-5	girl	Yes	Health or good	Only Shenzhen city	No	No	No	No	0-2	3-4	13	No	No	No	Strongly agree/agree	Not very worried/not worried at all	Not very worried/not worried at all	Not very worried/not worried at all	8-10	Uncertain	Uncertain	Strongly agree/agree	Yes	Not very hesitant/ not hesitant at all	Strongly agree/agree	Strongly agree/agree	8-10	No	No	Yes	Yes	No	No	No	No	Yes	Yes	Yes	Yes
≥35 years old	father	Han	Married	Other areas	Bachelor's degree or above	Employees of enterprises or public institutions	10,000-30,000	1	3-5	boy	Yes	Health or good	Both Shenzhen city and other cities	Yes	Yes	Yes	No	5-6	5-6	13	No	Yes	No	Strongly agree/agree	Not very worried/not worried at all	Not very worried/not worried at all	Not very worried/not worried at all	8-10	Disagree/strongly disagree	Strongly agree/agree	Strongly agree/agree	Yes	Not very hesitant/ not hesitant at all	Strongly agree/agree	Strongly agree/agree	8-10	Yes	Yes	Yes	Yes	Yes	Yes	Yes	Yes	Yes	Yes	Yes	No
＜35 years old	mother	Han	Married	Shenzhen	High school or lower	Employees of enterprises or public institutions	<10,000	2	3-5	boy	Yes	Health or good	Both Shenzhen city and other cities	Yes	Yes	No	Yes	5-6	3-4	7	No	No	No	Uncertain	Not very worried/not worried at all	Not very worried/not worried at all	Not very worried/not worried at all	8-10	Disagree/strongly disagree	Strongly agree/agree	Disagree/strongly disagree	Yes	Uncertain	Strongly agree/agree	Strongly agree/agree	8-10	Yes	Yes	Yes	Yes	Yes	Yes	No	No	Yes	Yes	Yes	Yes
＜35 years old	mother	Han	Married	Other areas	Bachelor's degree or above	Employees of enterprises or public institutions	≥30,000	2	<3	boy	Yes	Health or good	Only Shenzhen city	No	No	No	Yes	5-6	5-6	0	No	No	No	Strongly agree/agree	Not very worried/not worried at all	Not very worried/not worried at all	Not very worried/not worried at all	8-10	Disagree/strongly disagree	Strongly agree/agree	Disagree/strongly disagree	Yes	Not very hesitant/ not hesitant at all	Strongly agree/agree	Strongly agree/agree	8-10	Yes	Yes	Yes	Yes	Yes	Yes	Yes	Yes	Yes	Yes	Yes	No
＜35 years old	mother	Han	Married	Other areas	Bachelor's degree or above	Employees of enterprises or public institutions	10,000-30,000	1	3-5	boy	Yes	Health or good	Only Shenzhen city	No	No	Yes	Yes	5-6	0-2	30	No	No	No	Uncertain	Very worried/somewhat worried	Very worried/somewhat worried	Very worried/somewhat worried	8-10	Disagree/strongly disagree	Uncertain	Uncertain	Yes	Not very hesitant/ not hesitant at all	Strongly agree/agree	Strongly agree/agree	8-10	Yes	Yes	Yes	No	Yes	Yes	No	No	Yes	Yes	No	No
＜35 years old	mother	Han	Married	Shenzhen	High school or lower	Employees of enterprises or public institutions	<10,000	1	3-5	girl	Yes	Health or good	Both Shenzhen city and other cities	Yes	No	No	Yes	3-4	3-4	47	No	Yes	No	Uncertain	Very worried/somewhat worried	Very worried/somewhat worried	Very worried/somewhat worried	6-7	Disagree/strongly disagree	Strongly agree/agree	Disagree/strongly disagree	Yes	Very hesitant/ somewhat hesitant	Uncertain	Strongly agree/agree	6-7	No	No	Yes	Yes	Yes	No	No	No	Yes	Yes	Yes	No
＜35 years old	mother	Han	Married	Other areas	High school or lower	Migrant or manual laborers	<10,000	1	3-5	boy	Yes	Health or good	Only other cities	Yes	No	Yes	No	5-6	3-4	27	No	No	No	Disagree/strongly disagree	Very worried/somewhat worried	Very worried/somewhat worried	Very worried/somewhat worried	8-10	Disagree/strongly disagree	Strongly agree/agree	Disagree/strongly disagree	Yes	Not very hesitant/ not hesitant at all	Strongly agree/agree	Strongly agree/agree	8-10	Yes	Yes	Yes	Yes	Yes	No	No	No	Yes	Yes	Yes	Yes
＜35 years old	mother	Han	Married	Shenzhen	Bachelor's degree or above	Employees of enterprises or public institutions	<10,000	1	3-5	girl	Yes	Health or good	Only Shenzhen city	Yes	No	No	No	0-2	3-4	30	No	No	No	Uncertain	Very worried/somewhat worried	Uncertain	Very worried/somewhat worried	8-10	Uncertain	Uncertain	Uncertain	Yes	Not very hesitant/ not hesitant at all	Strongly agree/agree	Strongly agree/agree	8-10	No	Yes	Yes	No	No	No	No	No	Yes	Yes	Yes	No
＜35 years old	father	Han	Married	Other areas	Bachelor's degree or above	Employees of enterprises or public institutions	10,000-30,000	2	<3	girl	Yes	Health or good	Only Shenzhen city	Yes	Yes	No	No	5-6	3-4	10	No	Yes	No	Uncertain	Not very worried/not worried at all	Not very worried/not worried at all	Not very worried/not worried at all	8-10	Disagree/strongly disagree	Strongly agree/agree	Disagree/strongly disagree	Yes	Not very hesitant/ not hesitant at all	Strongly agree/agree	Strongly agree/agree	8-10	Yes	Yes	Yes	Yes	Yes	Yes	No	No	Yes	Yes	Yes	Yes
≥35 years old	mother	Han	Married	Other areas	Bachelor's degree or above	Employees of enterprises or public institutions	10,000-30,000	1	3-5	girl	Yes	General or weak	Both Shenzhen city and other cities	No	No	Yes	No	3-4	0-2	23	No	Not sure	Not sure	Disagree/strongly disagree	Very worried/somewhat worried	Very worried/somewhat worried	Not very worried/not worried at all	8-10	Disagree/strongly disagree	Strongly agree/agree	Disagree/strongly disagree	Yes	Not very hesitant/ not hesitant at all	Strongly agree/agree	Strongly agree/agree	8-10	Yes	Yes	Yes	No	Yes	No	No	No	Yes	Yes	No	No
≥35 years old	father	Han	Married	Other areas	Bachelor's degree or above	Employees of enterprises or public institutions	10,000-30,000	1	3-5	girl	Yes	Health or good	Only Shenzhen city	Yes	No	Yes	No	5-6	5-6	17	No	No	No	Uncertain	Uncertain	Very worried/somewhat worried	Not very worried/not worried at all	8-10	Disagree/strongly disagree	Strongly agree/agree	Uncertain	Yes	Not very hesitant/ not hesitant at all	Strongly agree/agree	Strongly agree/agree	8-10	Yes	Yes	Yes	Yes	Yes	Yes	Yes	Yes	Yes	Yes	Yes	No
＜35 years old	mother	Han	Married	Shenzhen	High school or lower	Unemployed or others	<10,000	1	3-5	boy	Yes	Health or good	Only Shenzhen city	No	No	Yes	No	5-6	0-2	23	No	No	No	Disagree/strongly disagree	Very worried/somewhat worried	Uncertain	Uncertain	6-7	Disagree/strongly disagree	Strongly agree/agree	Disagree/strongly disagree	Yes	Not very hesitant/ not hesitant at all	Strongly agree/agree	Strongly agree/agree	8-10	Yes	Yes	Yes	Yes	Yes	Yes	No	No	Yes	No	No	No
＜35 years old	mother	Han	Married	Shenzhen	High school or lower	Employees of enterprises or public institutions	<10,000	2	<3	boy	Yes	Health or good	Both Shenzhen city and other cities	Yes	No	Yes	Yes	3-4	0-2	46	No	Not sure	Not sure	Uncertain	Uncertain	Uncertain	Uncertain	0-5	Uncertain	Uncertain	Uncertain	Uncertain	Uncertain	Uncertain	Strongly agree/agree	8-10	Yes	Yes	Yes	No	No	No	No	No	Yes	Yes	No	No
＜35 years old	father	Han	Married	Shenzhen	Bachelor's degree or above	Employees of enterprises or public institutions	≥30,000	2	<3	girl	Yes	Health or good	Both Shenzhen city and other cities	Yes	Yes	Yes	Yes	3-4	3-4	31	No	Not sure	Not sure	Strongly agree/agree	Very worried/somewhat worried	Very worried/somewhat worried	Very worried/somewhat worried	8-10	Disagree/strongly disagree	Strongly agree/agree	Strongly agree/agree	Yes	Not very hesitant/ not hesitant at all	Strongly agree/agree	Strongly agree/agree	8-10	Yes	No	Yes	Yes	Yes	No	No	No	Yes	Yes	Yes	No
＜35 years old	mother	Han	Married	Other areas	Bachelor's degree or above	Employees of enterprises or public institutions	≥30,000	1	3-5	boy	Yes	Health or good	Only Shenzhen city	Yes	No	No	No	3-4	0-2	43	No	No	No	Disagree/strongly disagree	Very worried/somewhat worried	Very worried/somewhat worried	Very worried/somewhat worried	6-7	Disagree/strongly disagree	Strongly agree/agree	Uncertain	Yes	Very hesitant/ somewhat hesitant	Strongly agree/agree	Strongly agree/agree	6-7	Yes	No	Yes	Yes	Yes	No	No	No	Yes	Yes	No	No
＜35 years old	mother	Han	Married	Shenzhen	High school or lower	Unemployed or others	10,000-30,000	1	3-5	girl	Yes	Health or good	Both Shenzhen city and other cities	Yes	No	No	No	3-4	3-4	53	Yes	No	No	Disagree/strongly disagree	Very worried/somewhat worried	Very worried/somewhat worried	Very worried/somewhat worried	0-5	Uncertain	Uncertain	Disagree/strongly disagree	Uncertain	Very hesitant/ somewhat hesitant	Strongly agree/agree	Strongly agree/agree	6-7	Yes	No	Yes	Yes	No	Yes	No	No	Yes	Yes	Yes	Yes
＜35 years old	mother	Han	Married	Shenzhen	High school or lower	Unemployed or others	10,000-30,000	2	3-5	boy	Yes	Health or good	Only other cities	No	No	No	No	3-4	3-4	7	No	No	No	Strongly agree/agree	Not very worried/not worried at all	Not very worried/not worried at all	Not very worried/not worried at all	8-10	Disagree/strongly disagree	Strongly agree/agree	Strongly agree/agree	Yes	Not very hesitant/ not hesitant at all	Strongly agree/agree	Strongly agree/agree	8-10	No	No	Yes	Yes	Yes	No	No	No	Yes	Yes	Yes	No
≥35 years old	mother	Han	Others	Other areas	High school or lower	Unemployed or others	10,000-30,000	1	3-5	girl	No	Health or good	Only Shenzhen city	Yes	Yes	Yes	No	5-6	3-4	23	No	No	No	Disagree/strongly disagree	Uncertain	Very worried/somewhat worried	Very worried/somewhat worried	8-10	Disagree/strongly disagree	Strongly agree/agree	Disagree/strongly disagree	Yes	Not very hesitant/ not hesitant at all	Strongly agree/agree	Strongly agree/agree	8-10	Yes	Yes	Yes	Yes	Yes	Yes	No	No	Yes	Yes	Yes	Yes
＜35 years old	mother	Han	Married	Shenzhen	Bachelor's degree or above	Employees of enterprises or public institutions	<10,000	2	<3	girl	Yes	Health or good	Only Shenzhen city	No	No	No	No	3-4	0-2	37	No	No	No	Disagree/strongly disagree	Very worried/somewhat worried	Very worried/somewhat worried	Very worried/somewhat worried	8-10	Disagree/strongly disagree	Disagree/strongly disagree	Disagree/strongly disagree	Yes	Not very hesitant/ not hesitant at all	Strongly agree/agree	Strongly agree/agree	6-7	Yes	Yes	Yes	No	Yes	No	No	No	Yes	Yes	No	No
＜35 years old	mother	Han	Married	Shenzhen	High school or lower	Employees of enterprises or public institutions	10,000-30,000	1	3-5	girl	Yes	Health or good	Both Shenzhen city and other cities	No	No	No	No	3-4	3-4	47	No	Yes	No	Uncertain	Very worried/somewhat worried	Very worried/somewhat worried	Very worried/somewhat worried	6-7	Uncertain	Uncertain	Uncertain	Uncertain	Not very hesitant/ not hesitant at all	Strongly agree/agree	Strongly agree/agree	8-10	Yes	Yes	Yes	Yes	No	No	No	No	Yes	Yes	Yes	Yes
＜35 years old	father	Han	Married	Shenzhen	High school or lower	Employees of enterprises or public institutions	<10,000	1	3-5	boy	Yes	Health or good	Only Shenzhen city	Yes	No	Yes	No	5-6	0-2	43	No	Yes	Yes	Strongly agree/agree	Very worried/somewhat worried	Very worried/somewhat worried	Very worried/somewhat worried	8-10	Disagree/strongly disagree	Strongly agree/agree	Uncertain	Yes	Very hesitant/ somewhat hesitant	Strongly agree/agree	Strongly agree/agree	8-10	Yes	Yes	Yes	Yes	Yes	Yes	No	No	Yes	Yes	No	No
≥35 years old	mother	Han	Married	Shenzhen	High school or lower	Migrant or manual laborers	10,000-30,000	1	3-5	boy	Yes	Health or good	Both Shenzhen city and other cities	Yes	No	No	No	5-6	5-6	23	No	No	No	Uncertain	Very worried/somewhat worried	Very worried/somewhat worried	Very worried/somewhat worried	8-10	Disagree/strongly disagree	Strongly agree/agree	Disagree/strongly disagree	Yes	Not very hesitant/ not hesitant at all	Strongly agree/agree	Strongly agree/agree	8-10	Yes	Yes	Yes	Yes	Yes	Yes	Yes	Yes	Yes	Yes	Yes	No
≥35 years old	mother	Han	Married	Other areas	Bachelor's degree or above	Commercial and service sectors	≥30,000	1	3-5	girl	Yes	Health or good	Only Shenzhen city	Yes	No	No	No	3-4	0-2	27	No	No	No	Strongly agree/agree	Very worried/somewhat worried	Uncertain	Not very worried/not worried at all	0-5	Disagree/strongly disagree	Strongly agree/agree	Strongly agree/agree	Yes	Not very hesitant/ not hesitant at all	Strongly agree/agree	Strongly agree/agree	6-7	No	No	Yes	Yes	Yes	Yes	No	No	Yes	No	No	No
＜35 years old	mother	Han	Married	Shenzhen	High school or lower	Commercial and service sectors	≥30,000	1	3-5	boy	Yes	Health or good	Both Shenzhen city and other cities	No	No	Yes	No	5-6	3-4	20	No	No	No	Uncertain	Uncertain	Uncertain	Very worried/somewhat worried	8-10	Disagree/strongly disagree	Strongly agree/agree	Disagree/strongly disagree	Yes	Uncertain	Strongly agree/agree	Strongly agree/agree	8-10	Yes	Yes	Yes	Yes	Yes	No	Yes	No	Yes	Yes	Yes	No
＜35 years old	mother	Han	Married	Shenzhen	Bachelor's degree or above	Employees of enterprises or public institutions	≥30,000	2	<3	girl	Yes	Health or good	Only Shenzhen city	No	No	No	No	5-6	3-4	20	No	No	No	Uncertain	Not very worried/not worried at all	Very worried/somewhat worried	Very worried/somewhat worried	8-10	Disagree/strongly disagree	Strongly agree/agree	Uncertain	Yes	Not very hesitant/ not hesitant at all	Strongly agree/agree	Strongly agree/agree	8-10	Yes	Yes	Yes	Yes	Yes	Yes	No	No	Yes	Yes	Yes	No
＜35 years old	mother	Han	Married	Other areas	Bachelor's degree or above	Employees of enterprises or public institutions	<10,000	2	3-5	boy	Yes	Health or good	Both Shenzhen city and other cities	Yes	No	No	No	0-2	3-4	53	Yes	Yes	No	Uncertain	Very worried/somewhat worried	Very worried/somewhat worried	Very worried/somewhat worried	8-10	Uncertain	Uncertain	Uncertain	Uncertain	Very hesitant/ somewhat hesitant	Uncertain	Strongly agree/agree	8-10	No	Yes	Yes	No	No	No	No	No	Yes	Yes	Yes	No
＜35 years old	mother	Han	Married	Shenzhen	Bachelor's degree or above	Commercial and service sectors	10,000-30,000	1	3-5	boy	Yes	Health or good	Both Shenzhen city and other cities	Yes	Yes	No	No	5-6	3-4	67	Yes	Yes	Yes	Disagree/strongly disagree	Very worried/somewhat worried	Very worried/somewhat worried	Very worried/somewhat worried	0-5	Disagree/strongly disagree	Uncertain	Uncertain	Uncertain	Very hesitant/ somewhat hesitant	Strongly agree/agree	Strongly agree/agree	6-7	Yes	Yes	Yes	Yes	Yes	Yes	No	No	Yes	Yes	Yes	Yes
≥35 years old	mother	Han	Others	Other areas	High school or lower	Unemployed or others	<10,000	1	<3	boy	Yes	Health or good	Only Shenzhen city	Yes	No	No	No	5-6	0-2	27	No	Yes	No	Uncertain	Very worried/somewhat worried	Uncertain	Uncertain	8-10	Disagree/strongly disagree	Strongly agree/agree	Uncertain	Yes	Not very hesitant/ not hesitant at all	Strongly agree/agree	Strongly agree/agree	8-10	Yes	Yes	Yes	Yes	Yes	No	No	No	Yes	No	No	No
≥35 years old	mother	Han	Married	Shenzhen	Bachelor's degree or above	Employees of enterprises or public institutions	<10,000	1	3-5	boy	Yes	General or weak	Only Shenzhen city	No	Yes	Yes	No	5-6	0-2	23	No	No	No	Disagree/strongly disagree	Very worried/somewhat worried	Not very worried/not worried at all	Not very worried/not worried at all	6-7	Disagree/strongly disagree	Uncertain	Disagree/strongly disagree	Yes	Not very hesitant/ not hesitant at all	Strongly agree/agree	Strongly agree/agree	6-7	Yes	Yes	Yes	Yes	Yes	Yes	No	No	Yes	Yes	No	No
＜35 years old	mother	Han	Married	Other areas	Bachelor's degree or above	Employees of enterprises or public institutions	10,000-30,000	2	<3	girl	Yes	General or weak	Only Shenzhen city	Yes	No	No	No	5-6	5-6	20	No	No	No	Strongly agree/agree	Very worried/somewhat worried	Not very worried/not worried at all	Very worried/somewhat worried	8-10	Disagree/strongly disagree	Strongly agree/agree	Strongly agree/agree	Yes	Not very hesitant/ not hesitant at all	Strongly agree/agree	Strongly agree/agree	8-10	Yes	Yes	Yes	Yes	Yes	Yes	Yes	Yes	Yes	Yes	Yes	No
＜35 years old	mother	Han	Married	Other areas	Bachelor's degree or above	Employees of enterprises or public institutions	10,000-30,000	1	3-5	girl	Yes	Health or good	Only Shenzhen city	Yes	No	Yes	No	5-6	3-4	27	No	No	No	Uncertain	Very worried/somewhat worried	Very worried/somewhat worried	Very worried/somewhat worried	8-10	Disagree/strongly disagree	Strongly agree/agree	Uncertain	Yes	Not very hesitant/ not hesitant at all	Strongly agree/agree	Strongly agree/agree	8-10	Yes	Yes	Yes	Yes	Yes	Yes	No	No	Yes	Yes	Yes	No
≥35 years old	father	Han	Married	Other areas	Bachelor's degree or above	Employees of enterprises or public institutions	10,000-30,000	2	<3	boy	Yes	Health or good	Only Shenzhen city	No	No	Yes	No	5-6	0-2	27	No	No	No	Uncertain	Very worried/somewhat worried	Very worried/somewhat worried	Very worried/somewhat worried	8-10	Disagree/strongly disagree	Strongly agree/agree	Uncertain	Yes	Not very hesitant/ not hesitant at all	Strongly agree/agree	Strongly agree/agree	8-10	Yes	Yes	Yes	Yes	Yes	No	No	No	Yes	No	No	No
＜35 years old	father	Han	Married	Shenzhen	High school or lower	Employees of enterprises or public institutions	10,000-30,000	1	3-5	girl	Yes	Health or good	Both Shenzhen city and other cities	No	No	Yes	No	5-6	0-2	27	No	No	No	Disagree/strongly disagree	Very worried/somewhat worried	Very worried/somewhat worried	Very worried/somewhat worried	8-10	Disagree/strongly disagree	Strongly agree/agree	Disagree/strongly disagree	Yes	Not very hesitant/ not hesitant at all	Strongly agree/agree	Strongly agree/agree	8-10	Yes	Yes	Yes	Yes	Yes	Yes	No	No	Yes	Yes	No	No
＜35 years old	mother	Han	Married	Other areas	High school or lower	Unemployed or others	10,000-30,000	1	3-5	boy	Yes	Health or good	Only Shenzhen city	Yes	Yes	Yes	No	5-6	3-4	33	No	No	No	Disagree/strongly disagree	Very worried/somewhat worried	Very worried/somewhat worried	Uncertain	8-10	Uncertain	Uncertain	Disagree/strongly disagree	Uncertain	Not very hesitant/ not hesitant at all	Strongly agree/agree	Strongly agree/agree	8-10	Yes	Yes	Yes	Yes	No	Yes	No	No	Yes	Yes	Yes	Yes
＜35 years old	mother	Han	Married	Shenzhen	High school or lower	Commercial and service sectors	≥30,000	1	3-5	girl	Yes	Health or good	Only Shenzhen city	Yes	No	Yes	No	5-6	3-4	33	No	Yes	Yes	Strongly agree/agree	Very worried/somewhat worried	Very worried/somewhat worried	Not very worried/not worried at all	8-10	Disagree/strongly disagree	Strongly agree/agree	Strongly agree/agree	Yes	Not very hesitant/ not hesitant at all	Strongly agree/agree	Strongly agree/agree	8-10	No	Yes	Yes	Yes	Yes	Yes	No	No	Yes	Yes	Yes	No
＜35 years old	father	Han	Married	Shenzhen	Bachelor's degree or above	Employees of enterprises or public institutions	10,000-30,000	1	3-5	boy	Yes	Health or good	Only Shenzhen city	No	Yes	No	No	3-4	3-4	43	No	Yes	No	Uncertain	Very worried/somewhat worried	Very worried/somewhat worried	Very worried/somewhat worried	8-10	Uncertain	Strongly agree/agree	Disagree/strongly disagree	Uncertain	Not very hesitant/ not hesitant at all	Uncertain	Strongly agree/agree	6-7	Yes	Yes	Yes	Yes	No	No	Yes	No	Yes	Yes	Yes	No
＜35 years old	mother	Han	Married	Other areas	High school or lower	Commercial and service sectors	10,000-30,000	1	3-5	boy	Yes	Health or good	Only other cities	No	No	No	No	0-2	3-4	61	Yes	Yes	Not sure	Uncertain	Uncertain	Uncertain	Uncertain	0-5	Uncertain	Uncertain	Uncertain	Uncertain	Uncertain	Uncertain	Uncertain	0-5	No	No	Yes	No	No	No	No	No	Yes	Yes	Yes	No
≥35 years old	mother	Han	Married	Other areas	Bachelor's degree or above	Employees of enterprises or public institutions	10,000-30,000	1	3-5	girl	Yes	Health or good	Only Shenzhen city	Yes	No	No	No	5-6	0-2	53	Yes	No	No	Disagree/strongly disagree	Very worried/somewhat worried	Very worried/somewhat worried	Very worried/somewhat worried	6-7	Disagree/strongly disagree	Uncertain	Strongly agree/agree	Uncertain	Uncertain	Uncertain	Strongly agree/agree	6-7	Yes	Yes	Yes	Yes	Yes	Yes	No	No	Yes	No	No	No
＜35 years old	father	Han	Married	Other areas	High school or lower	Commercial and service sectors	<10,000	2	3-5	girl	Yes	General or weak	Only Shenzhen city	Yes	No	No	No	3-4	3-4	61	Yes	Yes	Not sure	Disagree/strongly disagree	Very worried/somewhat worried	Uncertain	Very worried/somewhat worried	6-7	Uncertain	Uncertain	Uncertain	Uncertain	Very hesitant/ somewhat hesitant	Strongly agree/agree	Uncertain	8-10	Yes	Yes	Yes	No	No	Yes	No	No	Yes	No	No	No
≥35 years old	mother	Han	Married	Other areas	Bachelor's degree or above	Employees of enterprises or public institutions	≥30,000	2	<3	boy	Yes	Health or good	Both Shenzhen city and other cities	Yes	Yes	No	No	5-6	3-4	40	No	Yes	Yes	Uncertain	Not very worried/not worried at all	Not very worried/not worried at all	Very worried/somewhat worried	0-5	Disagree/strongly disagree	Strongly agree/agree	Disagree/strongly disagree	Uncertain	Uncertain	Strongly agree/agree	Strongly agree/agree	6-7	Yes	Yes	Yes	Yes	Yes	Yes	No	No	Yes	Yes	Yes	Yes
≥35 years old	mother	Han	Married	Shenzhen	High school or lower	Employees of enterprises or public institutions	<10,000	1	3-5	boy	Yes	Health or good	Only other cities	Yes	No	No	No	3-4	3-4	53	Yes	Yes	No	Disagree/strongly disagree	Very worried/somewhat worried	Very worried/somewhat worried	Very worried/somewhat worried	8-10	Disagree/strongly disagree	Uncertain	Strongly agree/agree	Yes	Very hesitant/ somewhat hesitant	Strongly agree/agree	Strongly agree/agree	6-7	No	No	Yes	Yes	Yes	Yes	No	No	Yes	Yes	Yes	No
＜35 years old	mother	Others	Others	Shenzhen	Bachelor's degree or above	Commercial and service sectors	10,000-30,000	1	3-5	girl	Yes	Health or good	Only Shenzhen city	Yes	Yes	Yes	Yes	5-6	3-4	23	No	No	No	Uncertain	Very worried/somewhat worried	Very worried/somewhat worried	Very worried/somewhat worried	8-10	Disagree/strongly disagree	Strongly agree/agree	Disagree/strongly disagree	Yes	Not very hesitant/ not hesitant at all	Strongly agree/agree	Strongly agree/agree	8-10	Yes	Yes	Yes	Yes	Yes	No	No	No	Yes	Yes	Yes	No
＜35 years old	father	Han	Married	Other areas	Bachelor's degree or above	Employees of enterprises or public institutions	≥30,000	2	<3	boy	Yes	Health or good	Only Shenzhen city	Yes	No	Yes	No	5-6	0-2	58	Yes	Not sure	Not sure	Uncertain	Very worried/somewhat worried	Very worried/somewhat worried	Very worried/somewhat worried	6-7	Uncertain	Uncertain	Uncertain	Uncertain	Very hesitant/ somewhat hesitant	Strongly agree/agree	Strongly agree/agree	6-7	Yes	Yes	Yes	Yes	No	Yes	No	No	Yes	Yes	No	No
≥35 years old	father	Han	Married	Shenzhen	High school or lower	Employees of enterprises or public institutions	<10,000	1	3-5	girl	Yes	Health or good	Only Shenzhen city	Yes	No	Yes	No	3-4	0-2	50	Yes	No	No	Uncertain	Very worried/somewhat worried	Very worried/somewhat worried	Very worried/somewhat worried	6-7	Uncertain	Uncertain	Uncertain	Uncertain	Very hesitant/ somewhat hesitant	Strongly agree/agree	Strongly agree/agree	6-7	No	No	Yes	Yes	No	Yes	No	No	Yes	Yes	No	No
≥35 years old	mother	Han	Married	Shenzhen	Bachelor's degree or above	Commercial and service sectors	10,000-30,000	1	3-5	boy	Yes	General or weak	Only Shenzhen city	Yes	Yes	Yes	No	5-6	3-4	37	No	Yes	No	Uncertain	Very worried/somewhat worried	Very worried/somewhat worried	Uncertain	8-10	Disagree/strongly disagree	Uncertain	Disagree/strongly disagree	Yes	Not very hesitant/ not hesitant at all	Uncertain	Strongly agree/agree	6-7	Yes	No	Yes	Yes	Yes	Yes	No	No	Yes	Yes	Yes	No
＜35 years old	mother	Han	Married	Shenzhen	High school or lower	Commercial and service sectors	10,000-30,000	1	3-5	boy	Yes	Health or good	Only Shenzhen city	Yes	Yes	Yes	Yes	5-6	5-6	13	No	No	No	Uncertain	Not very worried/not worried at all	Not very worried/not worried at all	Very worried/somewhat worried	8-10	Disagree/strongly disagree	Strongly agree/agree	Uncertain	Yes	Not very hesitant/ not hesitant at all	Strongly agree/agree	Strongly agree/agree	8-10	Yes	Yes	Yes	Yes	Yes	Yes	Yes	No	Yes	Yes	Yes	Yes
≥35 years old	mother	Han	Married	Shenzhen	Bachelor's degree or above	Employees of enterprises or public institutions	10,000-30,000	1	3-5	boy	Yes	Health or good	Only Shenzhen city	Yes	No	No	No	5-6	3-4	23	No	No	No	Disagree/strongly disagree	Very worried/somewhat worried	Uncertain	Uncertain	8-10	Disagree/strongly disagree	Strongly agree/agree	Uncertain	Yes	Not very hesitant/ not hesitant at all	Strongly agree/agree	Strongly agree/agree	8-10	Yes	Yes	Yes	Yes	Yes	Yes	No	No	Yes	Yes	Yes	Yes
＜35 years old	mother	Han	Married	Other areas	Bachelor's degree or above	Employees of enterprises or public institutions	<10,000	1	3-5	girl	Yes	Health or good	Only Shenzhen city	Yes	No	Yes	Yes	5-6	3-4	25	No	Not sure	No	Disagree/strongly disagree	Uncertain	Very worried/somewhat worried	Not very worried/not worried at all	8-10	Disagree/strongly disagree	Strongly agree/agree	Strongly agree/agree	Yes	Not very hesitant/ not hesitant at all	Strongly agree/agree	Strongly agree/agree	8-10	Yes	Yes	Yes	Yes	Yes	Yes	No	No	Yes	Yes	Yes	No
≥35 years old	mother	Han	Married	Other areas	Bachelor's degree or above	Employees of enterprises or public institutions	≥30,000	1	3-5	girl	Yes	Health or good	Only Shenzhen city	No	Yes	Yes	No	3-4	3-4	67	Yes	No	No	Disagree/strongly disagree	Very worried/somewhat worried	Very worried/somewhat worried	Very worried/somewhat worried	0-5	Uncertain	Uncertain	Uncertain	No	Very hesitant/ somewhat hesitant	Uncertain	Strongly agree/agree	0-5	Yes	No	Yes	Yes	No	No	No	No	Yes	Yes	Yes	No
≥35 years old	mother	Han	Married	Other areas	Bachelor's degree or above	Employees of enterprises or public institutions	≥30,000	1	3-5	girl	Yes	Health or good	Both Shenzhen city and other cities	Yes	Yes	Yes	No	5-6	3-4	30	No	No	No	Uncertain	Very worried/somewhat worried	Very worried/somewhat worried	Very worried/somewhat worried	8-10	Disagree/strongly disagree	Strongly agree/agree	Strongly agree/agree	Yes	Not very hesitant/ not hesitant at all	Strongly agree/agree	Strongly agree/agree	8-10	Yes	Yes	Yes	Yes	Yes	No	No	No	Yes	Yes	Yes	No
＜35 years old	mother	Han	Married	Shenzhen	High school or lower	Commercial and service sectors	10,000-30,000	2	3-5	girl	Yes	Health or good	Both Shenzhen city and other cities	Yes	No	Yes	No	5-6	0-2	57	Yes	Yes	No	Uncertain	Very worried/somewhat worried	Very worried/somewhat worried	Very worried/somewhat worried	0-5	Disagree/strongly disagree	Uncertain	Uncertain	Yes	Very hesitant/ somewhat hesitant	Uncertain	Strongly agree/agree	6-7	Yes	Yes	Yes	Yes	Yes	Yes	No	No	No	Yes	Yes	No
＜35 years old	mother	Han	Married	Other areas	Bachelor's degree or above	Employees of enterprises or public institutions	10,000-30,000	1	3-5	boy	Yes	Health or good	Only Shenzhen city	Yes	Yes	Yes	Yes	5-6	5-6	7	No	No	No	Strongly agree/agree	Not very worried/not worried at all	Not very worried/not worried at all	Not very worried/not worried at all	8-10	Disagree/strongly disagree	Strongly agree/agree	Strongly agree/agree	Yes	Not very hesitant/ not hesitant at all	Strongly agree/agree	Strongly agree/agree	8-10	Yes	Yes	Yes	Yes	Yes	Yes	Yes	Yes	Yes	Yes	Yes	No
≥35 years old	mother	Han	Married	Shenzhen	High school or lower	Commercial and service sectors	<10,000	1	3-5	boy	Yes	Health or good	Only Shenzhen city	No	No	Yes	No	3-4	0-2	35	No	Not sure	Not sure	Uncertain	Very worried/somewhat worried	Very worried/somewhat worried	Very worried/somewhat worried	8-10	Disagree/strongly disagree	Strongly agree/agree	Disagree/strongly disagree	Yes	Very hesitant/ somewhat hesitant	Strongly agree/agree	Strongly agree/agree	8-10	No	No	Yes	Yes	Yes	Yes	No	No	Yes	Yes	No	No
＜35 years old	mother	Han	Married	Other areas	Bachelor's degree or above	Employees of enterprises or public institutions	10,000-30,000	1	3-5	girl	Yes	Health or good	Only Shenzhen city	Yes	No	No	No	5-6	0-2	20	No	No	No	Uncertain	Not very worried/not worried at all	Not very worried/not worried at all	Very worried/somewhat worried	8-10	Disagree/strongly disagree	Uncertain	Uncertain	Yes	Not very hesitant/ not hesitant at all	Strongly agree/agree	Strongly agree/agree	6-7	No	Yes	Yes	Yes	Yes	Yes	No	No	Yes	Yes	No	No
＜35 years old	mother	Han	Married	Other areas	Bachelor's degree or above	Employees of enterprises or public institutions	10,000-30,000	1	3-5	girl	Yes	Health or good	Only Shenzhen city	No	No	Yes	No	5-6	5-6	20	No	No	No	Disagree/strongly disagree	Very worried/somewhat worried	Not very worried/not worried at all	Not very worried/not worried at all	8-10	Disagree/strongly disagree	Strongly agree/agree	Strongly agree/agree	Yes	Not very hesitant/ not hesitant at all	Strongly agree/agree	Strongly agree/agree	8-10	Yes	Yes	Yes	Yes	Yes	No	Yes	Yes	Yes	Yes	Yes	No
＜35 years old	mother	Han	Married	Other areas	Bachelor's degree or above	Employees of enterprises or public institutions	10,000-30,000	1	3-5	boy	Yes	Health or good	Both Shenzhen city and other cities	No	Yes	Yes	No	5-6	0-2	53	Yes	No	No	Disagree/strongly disagree	Very worried/somewhat worried	Very worried/somewhat worried	Very worried/somewhat worried	0-5	Uncertain	Uncertain	Uncertain	Uncertain	Uncertain	Strongly agree/agree	Strongly agree/agree	6-7	Yes	Yes	Yes	Yes	No	Yes	No	No	Yes	Yes	No	No
≥35 years old	father	Others	Married	Shenzhen	Bachelor's degree or above	Employees of enterprises or public institutions	10,000-30,000	1	3-5	boy	Yes	Health or good	Only Shenzhen city	No	No	Yes	No	5-6	3-4	13	No	Yes	No	Strongly agree/agree	Not very worried/not worried at all	Very worried/somewhat worried	Not very worried/not worried at all	8-10	Disagree/strongly disagree	Strongly agree/agree	Disagree/strongly disagree	Yes	Not very hesitant/ not hesitant at all	Strongly agree/agree	Strongly agree/agree	8-10	Yes	Yes	Yes	Yes	Yes	Yes	No	No	Yes	Yes	Yes	Yes
＜35 years old	mother	Han	Married	Other areas	Bachelor's degree or above	Unemployed or others	≥30,000	1	3-5	girl	Yes	Health or good	Both Shenzhen city and other cities	Yes	Yes	No	Yes	5-6	3-4	3	No	No	No	Strongly agree/agree	Uncertain	Not very worried/not worried at all	Not very worried/not worried at all	8-10	Disagree/strongly disagree	Strongly agree/agree	Disagree/strongly disagree	Yes	Not very hesitant/ not hesitant at all	Strongly agree/agree	Strongly agree/agree	8-10	Yes	Yes	Yes	Yes	Yes	Yes	No	No	Yes	Yes	Yes	Yes
＜35 years old	father	Han	Others	Other areas	Bachelor's degree or above	Employees of enterprises or public institutions	10,000-30,000	1	3-5	girl	Yes	Health or good	Only other cities	No	No	Yes	No	5-6	3-4	20	No	No	No	Uncertain	Uncertain	Uncertain	Uncertain	8-10	Uncertain	Strongly agree/agree	Disagree/strongly disagree	Uncertain	Not very hesitant/ not hesitant at all	Strongly agree/agree	Strongly agree/agree	8-10	Yes	Yes	Yes	Yes	No	Yes	No	No	Yes	Yes	Yes	Yes
≥35 years old	mother	Han	Married	Other areas	Bachelor's degree or above	Employees of enterprises or public institutions	≥30,000	1	3-5	girl	Yes	Health or good	Only Shenzhen city	Yes	No	No	No	5-6	0-2	33	No	No	No	Uncertain	Very worried/somewhat worried	Very worried/somewhat worried	Very worried/somewhat worried	8-10	Uncertain	Uncertain	Disagree/strongly disagree	Uncertain	Not very hesitant/ not hesitant at all	Strongly agree/agree	Strongly agree/agree	8-10	Yes	Yes	Yes	Yes	No	Yes	No	No	Yes	Yes	No	No
＜35 years old	mother	Han	Married	Other areas	Bachelor's degree or above	Employees of enterprises or public institutions	≥30,000	1	3-5	boy	Yes	General or weak	Only Shenzhen city	No	No	Yes	No	3-4	0-2	65	Yes	Not sure	Not sure	Uncertain	Very worried/somewhat worried	Very worried/somewhat worried	Very worried/somewhat worried	6-7	Uncertain	Uncertain	Uncertain	Uncertain	Very hesitant/ somewhat hesitant	Uncertain	Strongly agree/agree	0-5	Yes	Yes	Yes	No	No	No	No	No	Yes	No	No	No
≥35 years old	mother	Han	Married	Other areas	Bachelor's degree or above	Unemployed or others	≥30,000	1	3-5	girl	Yes	Health or good	Only Shenzhen city	No	No	No	Yes	5-6	5-6	27	No	No	No	Disagree/strongly disagree	Uncertain	Uncertain	Very worried/somewhat worried	8-10	Disagree/strongly disagree	Strongly agree/agree	Uncertain	Yes	Not very hesitant/ not hesitant at all	Strongly agree/agree	Strongly agree/agree	6-7	Yes	Yes	Yes	Yes	Yes	Yes	Yes	Yes	Yes	Yes	Yes	No
＜35 years old	mother	Han	Married	Shenzhen	High school or lower	Unemployed or others	<10,000	1	3-5	girl	Yes	Health or good	Only Shenzhen city	Yes	No	Yes	No	3-4	0-2	50	Yes	Yes	Yes	Disagree/strongly disagree	Very worried/somewhat worried	Very worried/somewhat worried	Uncertain	6-7	Uncertain	Uncertain	Disagree/strongly disagree	Yes	Uncertain	Strongly agree/agree	Strongly agree/agree	8-10	No	No	Yes	Yes	No	Yes	No	No	Yes	Yes	No	No
＜35 years old	mother	Han	Married	Shenzhen	High school or lower	Unemployed or others	10,000-30,000	1	3-5	boy	Yes	Health or good	Both Shenzhen city and other cities	Yes	No	No	No	3-4	3-4	57	Yes	No	No	Uncertain	Very worried/somewhat worried	Very worried/somewhat worried	Very worried/somewhat worried	6-7	Uncertain	Uncertain	Uncertain	No	Very hesitant/ somewhat hesitant	Uncertain	Strongly agree/agree	6-7	Yes	Yes	Yes	Yes	No	No	No	No	Yes	Yes	Yes	No
＜35 years old	father	Han	Married	Other areas	Bachelor's degree or above	Employees of enterprises or public institutions	10,000-30,000	2	3-5	boy	Yes	Health or good	Both Shenzhen city and other cities	No	No	No	No	0-2	0-2	58	Yes	Not sure	Not sure	Uncertain	Uncertain	Uncertain	Uncertain	0-5	Uncertain	Uncertain	Uncertain	Uncertain	Uncertain	Uncertain	Uncertain	0-5	No	No	Yes	No	No	No	No	No	No	No	No	No
≥35 years old	mother	Han	Married	Shenzhen	High school or lower	Migrant or manual laborers	<10,000	1	3-5	girl	Yes	Health or good	Both Shenzhen city and other cities	No	No	Yes	No	3-4	0-2	27	No	Yes	No	Strongly agree/agree	Very worried/somewhat worried	Uncertain	Uncertain	8-10	Disagree/strongly disagree	Strongly agree/agree	Uncertain	Yes	Not very hesitant/ not hesitant at all	Strongly agree/agree	Strongly agree/agree	6-7	Yes	Yes	Yes	No	Yes	No	No	No	Yes	Yes	No	No
≥35 years old	mother	Han	Married	Other areas	Bachelor's degree or above	Commercial and service sectors	10,000-30,000	2	<3	boy	Yes	Health or good	Only Shenzhen city	Yes	No	Yes	No	5-6	3-4	36	No	Not sure	No	Uncertain	Very worried/somewhat worried	Very worried/somewhat worried	Very worried/somewhat worried	8-10	Disagree/strongly disagree	Strongly agree/agree	Uncertain	Yes	Very hesitant/ somewhat hesitant	Strongly agree/agree	Strongly agree/agree	8-10	Yes	Yes	Yes	Yes	Yes	Yes	No	No	Yes	Yes	Yes	No
≥35 years old	father	Han	Married	Shenzhen	Bachelor's degree or above	Employees of enterprises or public institutions	10,000-30,000	1	3-5	boy	Yes	Health or good	Only Shenzhen city	Yes	No	No	No	3-4	0-2	33	No	No	No	Disagree/strongly disagree	Very worried/somewhat worried	Very worried/somewhat worried	Very worried/somewhat worried	8-10	Disagree/strongly disagree	Uncertain	Uncertain	Yes	Not very hesitant/ not hesitant at all	Strongly agree/agree	Strongly agree/agree	8-10	No	Yes	Yes	No	Yes	No	No	No	Yes	No	No	No
＜35 years old	mother	Han	Married	Other areas	Bachelor's degree or above	Employees of enterprises or public institutions	10,000-30,000	1	3-5	boy	Yes	Health or good	Only Shenzhen city	Yes	Yes	Yes	No	5-6	3-4	7	No	No	No	Disagree/strongly disagree	Not very worried/not worried at all	Not very worried/not worried at all	Not very worried/not worried at all	8-10	Disagree/strongly disagree	Strongly agree/agree	Disagree/strongly disagree	Yes	Not very hesitant/ not hesitant at all	Strongly agree/agree	Strongly agree/agree	8-10	Yes	Yes	Yes	Yes	Yes	Yes	No	No	Yes	Yes	Yes	Yes
＜35 years old	mother	Han	Married	Shenzhen	High school or lower	Unemployed or others	10,000-30,000	2	<3	girl	Yes	General or weak	Only Shenzhen city	Yes	Yes	No	No	5-6	3-4	50	Yes	No	Yes	Disagree/strongly disagree	Very worried/somewhat worried	Very worried/somewhat worried	Very worried/somewhat worried	8-10	Disagree/strongly disagree	Uncertain	Uncertain	Yes	Not very hesitant/ not hesitant at all	Strongly agree/agree	Uncertain	0-5	Yes	Yes	Yes	Yes	Yes	Yes	Yes	Yes	Yes	Yes	No	No
＜35 years old	mother	Han	Married	Shenzhen	High school or lower	Unemployed or others	<10,000	1	3-5	girl	Yes	Health or good	Both Shenzhen city and other cities	No	No	No	No	3-4	0-2	60	Yes	No	No	Disagree/strongly disagree	Very worried/somewhat worried	Very worried/somewhat worried	Very worried/somewhat worried	0-5	Uncertain	Uncertain	Disagree/strongly disagree	Uncertain	Very hesitant/ somewhat hesitant	Strongly agree/agree	Uncertain	0-5	Yes	Yes	Yes	No	No	Yes	No	No	Yes	No	No	No
＜35 years old	mother	Han	Married	Other areas	Bachelor's degree or above	Employees of enterprises or public institutions	<10,000	1	3-5	girl	Yes	Health or good	Only Shenzhen city	No	No	Yes	No	5-6	0-2	33	No	No	No	Uncertain	Very worried/somewhat worried	Very worried/somewhat worried	Very worried/somewhat worried	8-10	Uncertain	Uncertain	Disagree/strongly disagree	Yes	Not very hesitant/ not hesitant at all	Uncertain	Strongly agree/agree	8-10	Yes	Yes	Yes	Yes	No	Yes	No	No	Yes	Yes	No	No
＜35 years old	mother	Han	Married	Other areas	Bachelor's degree or above	Migrant or manual laborers	10,000-30,000	2	<3	boy	Yes	Health or good	Both Shenzhen city and other cities	No	No	No	No	5-6	3-4	40	No	No	No	Disagree/strongly disagree	Very worried/somewhat worried	Very worried/somewhat worried	Very worried/somewhat worried	6-7	Disagree/strongly disagree	Strongly agree/agree	Disagree/strongly disagree	Yes	Very hesitant/ somewhat hesitant	Strongly agree/agree	Strongly agree/agree	6-7	Yes	Yes	Yes	Yes	Yes	Yes	Yes	No	Yes	Yes	Yes	No
＜35 years old	mother	Han	Married	Shenzhen	High school or lower	Commercial and service sectors	<10,000	1	<3	boy	No	Health or good	Only Shenzhen city	Yes	No	No	No	3-4	0-2	50	Yes	No	No	Disagree/strongly disagree	Very worried/somewhat worried	Very worried/somewhat worried	Very worried/somewhat worried	0-5	Disagree/strongly disagree	Uncertain	Uncertain	Uncertain	Very hesitant/ somewhat hesitant	Strongly agree/agree	Strongly agree/agree	8-10	No	Yes	Yes	No	Yes	Yes	No	No	Yes	Yes	No	No
＜35 years old	father	Han	Married	Other areas	Bachelor's degree or above	Employees of enterprises or public institutions	10,000-30,000	1	3-5	girl	Yes	Health or good	Only Shenzhen city	No	Yes	Yes	Yes	5-6	0-2	23	No	No	No	Strongly agree/agree	Very worried/somewhat worried	Very worried/somewhat worried	Very worried/somewhat worried	8-10	Disagree/strongly disagree	Strongly agree/agree	Uncertain	Yes	Not very hesitant/ not hesitant at all	Strongly agree/agree	Strongly agree/agree	8-10	Yes	Yes	Yes	No	Yes	Yes	No	No	Yes	Yes	No	No
≥35 years old	mother	Han	Married	Shenzhen	High school or lower	Commercial and service sectors	<10,000	1	3-5	girl	Yes	Health or good	Only Shenzhen city	Yes	No	No	No	0-2	0-2	47	No	No	No	Disagree/strongly disagree	Very worried/somewhat worried	Very worried/somewhat worried	Uncertain	8-10	Strongly agree/agree	Uncertain	Uncertain	Uncertain	Very hesitant/ somewhat hesitant	Strongly agree/agree	Strongly agree/agree	8-10	Yes	No	Yes	No	No	No	No	No	Yes	Yes	No	No
＜35 years old	mother	Han	Married	Shenzhen	High school or lower	Employees of enterprises or public institutions	≥30,000	≥3	<3	boy	Yes	Health or good	Both Shenzhen city and other cities	Yes	No	No	No	0-2	3-4	38	No	Not sure	Not sure	Uncertain	Uncertain	Uncertain	Uncertain	8-10	Uncertain	Uncertain	Uncertain	Uncertain	Very hesitant/ somewhat hesitant	Strongly agree/agree	Strongly agree/agree	8-10	No	No	Yes	No	No	No	Yes	No	Yes	Yes	No	No
≥35 years old	mother	Han	Married	Shenzhen	High school or lower	Commercial and service sectors	<10,000	1	3-5	girl	No	Health or good	Only Shenzhen city	No	No	No	No	0-2	0-2	37	No	No	No	Disagree/strongly disagree	Not very worried/not worried at all	Uncertain	Uncertain	8-10	Disagree/strongly disagree	Uncertain	Uncertain	Yes	Not very hesitant/ not hesitant at all	Disagree/strongly disagree	Uncertain	0-5	No	No	No	Yes	Yes	No	No	No	Yes	Yes	No	No
≥35 years old	mother	Han	Married	Other areas	Bachelor's degree or above	Commercial and service sectors	10,000-30,000	1	3-5	boy	Yes	Health or good	Only other cities	Yes	No	Yes	Yes	5-6	0-2	33	No	No	No	Strongly agree/agree	Very worried/somewhat worried	Very worried/somewhat worried	Very worried/somewhat worried	8-10	Disagree/strongly disagree	Strongly agree/agree	Strongly agree/agree	Yes	Very hesitant/ somewhat hesitant	Strongly agree/agree	Strongly agree/agree	8-10	Yes	Yes	Yes	Yes	Yes	Yes	No	No	Yes	No	No	No
≥35 years old	father	Han	Married	Other areas	Bachelor's degree or above	Employees of enterprises or public institutions	≥30,000	1	3-5	girl	Yes	Health or good	Both Shenzhen city and other cities	Yes	No	Yes	No	5-6	0-2	13	No	Yes	No	Strongly agree/agree	Not very worried/not worried at all	Not very worried/not worried at all	Not very worried/not worried at all	8-10	Disagree/strongly disagree	Strongly agree/agree	Strongly agree/agree	Yes	Not very hesitant/ not hesitant at all	Strongly agree/agree	Strongly agree/agree	8-10	Yes	Yes	Yes	Yes	Yes	Yes	No	No	Yes	Yes	No	No
＜35 years old	mother	Han	Married	Other areas	Bachelor's degree or above	Unemployed or others	≥30,000	1	3-5	girl	No	Health or good	Both Shenzhen city and other cities	No	No	No	No	3-4	3-4	46	No	Not sure	Not sure	Uncertain	Very worried/somewhat worried	Not very worried/not worried at all	Very worried/somewhat worried	6-7	Uncertain	Uncertain	Uncertain	Uncertain	Very hesitant/ somewhat hesitant	Strongly agree/agree	Strongly agree/agree	8-10	Yes	Yes	Yes	Yes	No	No	No	No	Yes	Yes	Yes	Yes
≥35 years old	father	Han	Married	Other areas	High school or lower	Unemployed or others	<10,000	1	3-5	girl	Yes	Health or good	Only Shenzhen city	Yes	No	Yes	No	3-4	0-2	17	No	No	No	Uncertain	Not very worried/not worried at all	Uncertain	Not very worried/not worried at all	8-10	Uncertain	Strongly agree/agree	Uncertain	Uncertain	Not very hesitant/ not hesitant at all	Strongly agree/agree	Strongly agree/agree	8-10	Yes	Yes	Yes	No	No	No	No	No	Yes	Yes	No	No
≥35 years old	mother	Han	Married	Other areas	Bachelor's degree or above	Employees of enterprises or public institutions	<10,000	1	3-5	boy	Yes	Health or good	Only Shenzhen city	Yes	No	Yes	No	5-6	0-2	13	No	No	No	Uncertain	Not very worried/not worried at all	Not very worried/not worried at all	Very worried/somewhat worried	8-10	Disagree/strongly disagree	Strongly agree/agree	Disagree/strongly disagree	Yes	Not very hesitant/ not hesitant at all	Strongly agree/agree	Strongly agree/agree	6-7	Yes	Yes	Yes	No	Yes	Yes	Yes	No	Yes	No	No	No
≥35 years old	mother	Others	Married	Other areas	Bachelor's degree or above	Employees of enterprises or public institutions	10,000-30,000	2	<3	boy	Yes	Health or good	Only Shenzhen city	Yes	Yes	Yes	No	5-6	3-4	30	No	No	No	Uncertain	Very worried/somewhat worried	Very worried/somewhat worried	Very worried/somewhat worried	8-10	Disagree/strongly disagree	Strongly agree/agree	Strongly agree/agree	Yes	Not very hesitant/ not hesitant at all	Strongly agree/agree	Strongly agree/agree	8-10	Yes	Yes	Yes	Yes	Yes	No	No	No	Yes	Yes	Yes	No
≥35 years old	mother	Han	Married	Other areas	Bachelor's degree or above	Employees of enterprises or public institutions	<10,000	1	3-5	boy	Yes	Health or good	Only Shenzhen city	Yes	No	Yes	No	5-6	0-2	30	No	No	No	Uncertain	Very worried/somewhat worried	Very worried/somewhat worried	Very worried/somewhat worried	8-10	Disagree/strongly disagree	Strongly agree/agree	Uncertain	Yes	Uncertain	Strongly agree/agree	Strongly agree/agree	8-10	Yes	Yes	Yes	Yes	Yes	Yes	No	No	Yes	No	No	No
＜35 years old	mother	Han	Married	Shenzhen	High school or lower	Commercial and service sectors	≥30,000	1	3-5	girl	Yes	Health or good	Both Shenzhen city and other cities	Yes	Yes	Yes	No	5-6	3-4	33	No	No	No	Disagree/strongly disagree	Very worried/somewhat worried	Very worried/somewhat worried	Very worried/somewhat worried	8-10	Disagree/strongly disagree	Strongly agree/agree	Strongly agree/agree	Yes	Not very hesitant/ not hesitant at all	Strongly agree/agree	Strongly agree/agree	8-10	Yes	Yes	Yes	Yes	Yes	Yes	No	No	Yes	Yes	Yes	No
＜35 years old	mother	Han	Married	Shenzhen	High school or lower	Employees of enterprises or public institutions	10,000-30,000	1	3-5	boy	Yes	General or weak	Only Shenzhen city	Yes	No	Yes	No	5-6	0-2	10	No	No	No	Uncertain	Very worried/somewhat worried	Not very worried/not worried at all	Not very worried/not worried at all	8-10	Disagree/strongly disagree	Strongly agree/agree	Disagree/strongly disagree	Yes	Not very hesitant/ not hesitant at all	Strongly agree/agree	Strongly agree/agree	8-10	No	Yes	Yes	Yes	Yes	Yes	No	No	Yes	Yes	No	No
＜35 years old	mother	Han	Married	Shenzhen	High school or lower	Commercial and service sectors	10,000-30,000	2	<3	boy	Yes	Health or good	Only Shenzhen city	Yes	Yes	Yes	No	5-6	0-2	37	No	No	Yes	Disagree/strongly disagree	Very worried/somewhat worried	Very worried/somewhat worried	Very worried/somewhat worried	8-10	Disagree/strongly disagree	Uncertain	Disagree/strongly disagree	Yes	Not very hesitant/ not hesitant at all	Strongly agree/agree	Strongly agree/agree	8-10	Yes	Yes	Yes	Yes	Yes	No	No	No	Yes	Yes	No	No
≥35 years old	father	Han	Others	Other areas	Bachelor's degree or above	Employees of enterprises or public institutions	10,000-30,000	1	3-5	girl	Yes	Health or good	Only Shenzhen city	Yes	Yes	Yes	Yes	5-6	3-4	37	No	No	No	Strongly agree/agree	Very worried/somewhat worried	Very worried/somewhat worried	Very worried/somewhat worried	8-10	Disagree/strongly disagree	Strongly agree/agree	Strongly agree/agree	Yes	Very hesitant/ somewhat hesitant	Strongly agree/agree	Strongly agree/agree	6-7	Yes	Yes	Yes	Yes	Yes	Yes	No	No	Yes	Yes	Yes	No
＜35 years old	mother	Han	Married	Other areas	Bachelor's degree or above	Employees of enterprises or public institutions	10,000-30,000	2	<3	girl	Yes	Health or good	Only Shenzhen city	Yes	No	Yes	Yes	5-6	3-4	33	No	Yes	No	Disagree/strongly disagree	Not very worried/not worried at all	Not very worried/not worried at all	Very worried/somewhat worried	6-7	Uncertain	Strongly agree/agree	Disagree/strongly disagree	Yes	Very hesitant/ somewhat hesitant	Strongly agree/agree	Strongly agree/agree	8-10	Yes	Yes	Yes	Yes	No	Yes	No	No	Yes	Yes	Yes	No
≥35 years old	father	Han	Married	Shenzhen	Bachelor's degree or above	Migrant or manual laborers	<10,000	1	3-5	girl	Yes	Health or good	Both Shenzhen city and other cities	Yes	No	No	No	0-2	0-2	46	No	Not sure	Not sure	Strongly agree/agree	Very worried/somewhat worried	Very worried/somewhat worried	Very worried/somewhat worried	8-10	Disagree/strongly disagree	Strongly agree/agree	Strongly agree/agree	Uncertain	Uncertain	Uncertain	Uncertain	8-10	Yes	No	No	No	Yes	No	No	No	Yes	Yes	No	No
≥35 years old	mother	Han	Married	Shenzhen	High school or lower	Unemployed or others	≥30,000	1	3-5	girl	Yes	Health or good	Only other cities	Yes	No	No	No	5-6	0-2	40	No	No	No	Uncertain	Very worried/somewhat worried	Very worried/somewhat worried	Very worried/somewhat worried	6-7	Disagree/strongly disagree	Uncertain	Uncertain	Yes	Very hesitant/ somewhat hesitant	Strongly agree/agree	Strongly agree/agree	8-10	Yes	Yes	Yes	Yes	Yes	No	No	No	Yes	No	No	No
≥35 years old	mother	Han	Married	Other areas	Bachelor's degree or above	Unemployed or others	10,000-30,000	1	3-5	boy	Yes	Health or good	Only other cities	Yes	No	Yes	No	5-6	0-2	33	No	No	No	Disagree/strongly disagree	Very worried/somewhat worried	Very worried/somewhat worried	Very worried/somewhat worried	8-10	Disagree/strongly disagree	Strongly agree/agree	Disagree/strongly disagree	Yes	Very hesitant/ somewhat hesitant	Strongly agree/agree	Strongly agree/agree	8-10	Yes	Yes	Yes	Yes	Yes	Yes	No	No	Yes	No	No	No
＜35 years old	mother	Han	Married	Shenzhen	High school or lower	Commercial and service sectors	10,000-30,000	≥3	<3	boy	Yes	Health or good	Both Shenzhen city and other cities	Yes	No	No	No	3-4	3-4	30	No	No	No	Uncertain	Very worried/somewhat worried	Very worried/somewhat worried	Uncertain	8-10	Disagree/strongly disagree	Uncertain	Uncertain	Yes	Not very hesitant/ not hesitant at all	Strongly agree/agree	Strongly agree/agree	6-7	No	Yes	Yes	Yes	Yes	No	No	No	Yes	Yes	Yes	Yes
≥35 years old	mother	Han	Others	Other areas	Bachelor's degree or above	Employees of enterprises or public institutions	10,000-30,000	1	3-5	boy	Yes	Health or good	Both Shenzhen city and other cities	Yes	Yes	Yes	No	0-2	3-4	53	Yes	No	No	Disagree/strongly disagree	Very worried/somewhat worried	Very worried/somewhat worried	Very worried/somewhat worried	0-5	Uncertain	Uncertain	Disagree/strongly disagree	Uncertain	Very hesitant/ somewhat hesitant	Strongly agree/agree	Strongly agree/agree	6-7	No	No	Yes	No	No	No	No	No	Yes	Yes	Yes	Yes
≥35 years old	mother	Han	Married	Other areas	Bachelor's degree or above	Employees of enterprises or public institutions	<10,000	1	3-5	boy	Yes	Health or good	Only Shenzhen city	No	Yes	Yes	No	5-6	5-6	20	No	No	No	Uncertain	Very worried/somewhat worried	Very worried/somewhat worried	Not very worried/not worried at all	8-10	Disagree/strongly disagree	Strongly agree/agree	Uncertain	Yes	Not very hesitant/ not hesitant at all	Strongly agree/agree	Strongly agree/agree	8-10	Yes	Yes	Yes	Yes	Yes	Yes	Yes	Yes	Yes	Yes	Yes	No
＜35 years old	mother	Han	Married	Shenzhen	High school or lower	Commercial and service sectors	10,000-30,000	2	<3	boy	Yes	Health or good	Only Shenzhen city	Yes	No	No	No	5-6	3-4	47	No	No	No	Strongly agree/agree	Very worried/somewhat worried	Very worried/somewhat worried	Very worried/somewhat worried	0-5	Disagree/strongly disagree	Uncertain	Uncertain	Yes	Very hesitant/ somewhat hesitant	Strongly agree/agree	Strongly agree/agree	0-5	Yes	Yes	Yes	Yes	Yes	Yes	No	No	Yes	Yes	Yes	No
＜35 years old	mother	Han	Married	Other areas	Bachelor's degree or above	Employees of enterprises or public institutions	10,000-30,000	2	<3	boy	Yes	Health or good	Only Shenzhen city	No	Yes	No	No	3-4	3-4	63	Yes	Yes	Yes	Uncertain	Uncertain	Uncertain	Uncertain	0-5	Uncertain	Strongly agree/agree	Strongly agree/agree	No	Uncertain	Strongly agree/agree	Uncertain	0-5	No	Yes	Yes	Yes	No	Yes	No	No	Yes	Yes	Yes	No
＜35 years old	mother	Han	Married	Other areas	High school or lower	Commercial and service sectors	≥30,000	1	3-5	girl	Yes	Health or good	Only Shenzhen city	Yes	No	Yes	No	5-6	3-4	0	No	No	No	Strongly agree/agree	Not very worried/not worried at all	Not very worried/not worried at all	Not very worried/not worried at all	8-10	Disagree/strongly disagree	Strongly agree/agree	Disagree/strongly disagree	Yes	Not very hesitant/ not hesitant at all	Strongly agree/agree	Strongly agree/agree	8-10	Yes	Yes	Yes	Yes	Yes	Yes	No	No	Yes	Yes	Yes	No
≥35 years old	mother	Han	Married	Other areas	Bachelor's degree or above	Employees of enterprises or public institutions	<10,000	1	3-5	girl	Yes	Health or good	Only Shenzhen city	Yes	No	Yes	No	5-6	0-2	7	No	No	No	Strongly agree/agree	Not very worried/not worried at all	Not very worried/not worried at all	Not very worried/not worried at all	8-10	Disagree/strongly disagree	Strongly agree/agree	Strongly agree/agree	Yes	Not very hesitant/ not hesitant at all	Strongly agree/agree	Strongly agree/agree	8-10	Yes	Yes	Yes	Yes	Yes	Yes	No	No	Yes	No	No	No
≥35 years old	mother	Han	Married	Shenzhen	Bachelor's degree or above	Employees of enterprises or public institutions	10,000-30,000	1	3-5	boy	Yes	Health or good	Only Shenzhen city	Yes	No	No	No	3-4	3-4	43	No	No	No	Uncertain	Very worried/somewhat worried	Very worried/somewhat worried	Very worried/somewhat worried	8-10	Uncertain	Uncertain	Uncertain	Yes	Uncertain	Uncertain	Strongly agree/agree	6-7	Yes	Yes	Yes	No	No	Yes	Yes	No	Yes	Yes	Yes	No
＜35 years old	father	Han	Married	Other areas	Bachelor's degree or above	Employees of enterprises or public institutions	≥30,000	2	3-5	boy	No	General or weak	Both Shenzhen city and other cities	Yes	No	Yes	Yes	0-2	3-4	53	Yes	Yes	No	Uncertain	Very worried/somewhat worried	Very worried/somewhat worried	Very worried/somewhat worried	8-10	Uncertain	Uncertain	Strongly agree/agree	Uncertain	Very hesitant/ somewhat hesitant	Strongly agree/agree	Strongly agree/agree	8-10	No	No	Yes	Yes	No	No	No	No	Yes	Yes	Yes	No
＜35 years old	mother	Han	Married	Shenzhen	High school or lower	Commercial and service sectors	<10,000	1	3-5	girl	Yes	Health or good	Only Shenzhen city	Yes	No	Yes	No	5-6	3-4	3	No	No	No	Uncertain	Not very worried/not worried at all	Not very worried/not worried at all	Not very worried/not worried at all	8-10	Disagree/strongly disagree	Strongly agree/agree	Disagree/strongly disagree	Yes	Not very hesitant/ not hesitant at all	Strongly agree/agree	Strongly agree/agree	8-10	Yes	Yes	Yes	Yes	Yes	Yes	No	No	Yes	Yes	Yes	No
≥35 years old	mother	Han	Married	Other areas	Bachelor's degree or above	Employees of enterprises or public institutions	<10,000	1	3-5	boy	Yes	Health or good	Only Shenzhen city	Yes	Yes	No	No	5-6	5-6	13	No	No	No	Strongly agree/agree	Not very worried/not worried at all	Very worried/somewhat worried	Very worried/somewhat worried	8-10	Disagree/strongly disagree	Strongly agree/agree	Disagree/strongly disagree	Yes	Not very hesitant/ not hesitant at all	Strongly agree/agree	Strongly agree/agree	8-10	Yes	Yes	Yes	Yes	Yes	Yes	Yes	Yes	Yes	Yes	Yes	No
＜35 years old	mother	Han	Married	Other areas	Bachelor's degree or above	Employees of enterprises or public institutions	≥30,000	1	3-5	boy	No	Health or good	Only Shenzhen city	Yes	No	Yes	No	5-6	3-4	33	No	No	No	Disagree/strongly disagree	Very worried/somewhat worried	Very worried/somewhat worried	Very worried/somewhat worried	6-7	Disagree/strongly disagree	Strongly agree/agree	Uncertain	Yes	Not very hesitant/ not hesitant at all	Strongly agree/agree	Strongly agree/agree	8-10	Yes	Yes	Yes	Yes	Yes	Yes	No	No	Yes	Yes	Yes	No
＜35 years old	mother	Han	Married	Shenzhen	High school or lower	Employees of enterprises or public institutions	<10,000	1	3-5	girl	Yes	Health or good	Only Shenzhen city	No	No	Yes	No	5-6	0-2	33	No	Yes	Yes	Uncertain	Very worried/somewhat worried	Not very worried/not worried at all	Not very worried/not worried at all	8-10	Disagree/strongly disagree	Uncertain	Strongly agree/agree	Yes	Not very hesitant/ not hesitant at all	Strongly agree/agree	Strongly agree/agree	8-10	Yes	Yes	Yes	Yes	Yes	Yes	Yes	No	Yes	No	No	No
＜35 years old	father	Han	Married	Shenzhen	High school or lower	Employees of enterprises or public institutions	10,000-30,000	1	3-5	girl	Yes	Health or good	Both Shenzhen city and other cities	No	No	Yes	No	3-4	0-2	33	No	No	No	Uncertain	Very worried/somewhat worried	Very worried/somewhat worried	Very worried/somewhat worried	8-10	Uncertain	Strongly agree/agree	Strongly agree/agree	Yes	Not very hesitant/ not hesitant at all	Strongly agree/agree	Strongly agree/agree	8-10	Yes	Yes	Yes	No	No	Yes	No	No	Yes	No	No	No
≥35 years old	mother	Han	Married	Other areas	High school or lower	Unemployed or others	10,000-30,000	1	3-5	boy	Yes	General or weak	Both Shenzhen city and other cities	Yes	Yes	Yes	Yes	5-6	3-4	7	No	No	No	Strongly agree/agree	Not very worried/not worried at all	Not very worried/not worried at all	Not very worried/not worried at all	8-10	Disagree/strongly disagree	Strongly agree/agree	Strongly agree/agree	Yes	Not very hesitant/ not hesitant at all	Strongly agree/agree	Strongly agree/agree	8-10	Yes	Yes	Yes	Yes	Yes	Yes	No	No	Yes	Yes	Yes	Yes
≥35 years old	mother	Han	Married	Other areas	Bachelor's degree or above	Employees of enterprises or public institutions	10,000-30,000	2	3-5	boy	Yes	Health or good	Only Shenzhen city	Yes	No	No	No	5-6	3-4	46	No	Not sure	No	Uncertain	Very worried/somewhat worried	Very worried/somewhat worried	Very worried/somewhat worried	8-10	Disagree/strongly disagree	Uncertain	Disagree/strongly disagree	Uncertain	Very hesitant/ somewhat hesitant	Strongly agree/agree	Strongly agree/agree	0-5	Yes	Yes	Yes	Yes	Yes	Yes	No	No	Yes	Yes	Yes	No
≥35 years old	mother	Han	Married	Other areas	Bachelor's degree or above	Employees of enterprises or public institutions	<10,000	1	3-5	boy	Yes	Health or good	Only Shenzhen city	No	No	No	No	3-4	3-4	43	No	No	No	Disagree/strongly disagree	Very worried/somewhat worried	Very worried/somewhat worried	Very worried/somewhat worried	8-10	Disagree/strongly disagree	Strongly agree/agree	Disagree/strongly disagree	Yes	Very hesitant/ somewhat hesitant	Uncertain	Strongly agree/agree	0-5	No	Yes	Yes	No	Yes	No	No	No	Yes	Yes	Yes	Yes
＜35 years old	father	Han	Married	Shenzhen	High school or lower	Employees of enterprises or public institutions	<10,000	1	3-5	boy	Yes	Health or good	Only Shenzhen city	Yes	Yes	Yes	No	5-6	3-4	23	No	No	No	Uncertain	Uncertain	Uncertain	Uncertain	8-10	Disagree/strongly disagree	Strongly agree/agree	Uncertain	Yes	Very hesitant/ somewhat hesitant	Strongly agree/agree	Strongly agree/agree	8-10	Yes	Yes	Yes	Yes	Yes	Yes	No	No	Yes	Yes	Yes	Yes
＜35 years old	mother	Han	Married	Shenzhen	Bachelor's degree or above	Employees of enterprises or public institutions	10,000-30,000	2	<3	boy	Yes	Health or good	Both Shenzhen city and other cities	Yes	No	No	No	3-4	0-2	43	No	No	No	Strongly agree/agree	Very worried/somewhat worried	Very worried/somewhat worried	Very worried/somewhat worried	0-5	Uncertain	Uncertain	Uncertain	Yes	Very hesitant/ somewhat hesitant	Strongly agree/agree	Strongly agree/agree	8-10	No	Yes	Yes	Yes	No	No	No	No	Yes	Yes	No	No
＜35 years old	mother	Han	Married	Shenzhen	High school or lower	Unemployed or others	<10,000	1	3-5	boy	Yes	Health or good	Both Shenzhen city and other cities	No	No	No	No	5-6	3-4	18	No	Not sure	No	Strongly agree/agree	Very worried/somewhat worried	Very worried/somewhat worried	Not very worried/not worried at all	8-10	Disagree/strongly disagree	Strongly agree/agree	Uncertain	Yes	Not very hesitant/ not hesitant at all	Strongly agree/agree	Strongly agree/agree	8-10	Yes	Yes	Yes	Yes	Yes	Yes	No	No	Yes	Yes	Yes	Yes
≥35 years old	mother	Han	Married	Shenzhen	Bachelor's degree or above	Employees of enterprises or public institutions	≥30,000	2	3-5	boy	Yes	Health or good	Both Shenzhen city and other cities	Yes	No	Yes	Yes	0-2	0-2	37	No	No	No	Uncertain	Very worried/somewhat worried	Very worried/somewhat worried	Very worried/somewhat worried	8-10	Disagree/strongly disagree	Uncertain	Uncertain	Uncertain	Uncertain	Strongly agree/agree	Strongly agree/agree	8-10	No	No	Yes	No	Yes	No	No	No	Yes	No	No	No
≥35 years old	mother	Han	Married	Other areas	Bachelor's degree or above	Employees of enterprises or public institutions	10,000-30,000	1	3-5	boy	Yes	General or weak	Only Shenzhen city	Yes	Yes	Yes	No	5-6	3-4	10	No	Yes	No	Uncertain	Not very worried/not worried at all	Not very worried/not worried at all	Not very worried/not worried at all	8-10	Disagree/strongly disagree	Strongly agree/agree	Disagree/strongly disagree	Yes	Not very hesitant/ not hesitant at all	Strongly agree/agree	Strongly agree/agree	8-10	Yes	Yes	Yes	Yes	Yes	Yes	No	No	Yes	Yes	Yes	No
＜35 years old	mother	Han	Married	Other areas	Bachelor's degree or above	Commercial and service sectors	≥30,000	2	<3	boy	Yes	Health or good	Only Shenzhen city	Yes	No	No	No	5-6	0-2	23	No	No	No	Uncertain	Very worried/somewhat worried	Very worried/somewhat worried	Very worried/somewhat worried	8-10	Disagree/strongly disagree	Strongly agree/agree	Disagree/strongly disagree	Yes	Not very hesitant/ not hesitant at all	Strongly agree/agree	Strongly agree/agree	8-10	Yes	Yes	Yes	Yes	Yes	Yes	No	No	Yes	Yes	No	No
＜35 years old	mother	Han	Married	Shenzhen	High school or lower	Employees of enterprises or public institutions	<10,000	1	3-5	boy	No	Health or good	Only other cities	Yes	No	Yes	No	5-6	3-4	33	No	Yes	No	Uncertain	Very worried/somewhat worried	Very worried/somewhat worried	Very worried/somewhat worried	8-10	Disagree/strongly disagree	Uncertain	Disagree/strongly disagree	Yes	Not very hesitant/ not hesitant at all	Strongly agree/agree	Strongly agree/agree	8-10	Yes	Yes	Yes	Yes	Yes	Yes	No	No	Yes	Yes	Yes	No
＜35 years old	mother	Han	Married	Other areas	Bachelor's degree or above	Employees of enterprises or public institutions	10,000-30,000	1	3-5	girl	Yes	General or weak	Only Shenzhen city	Yes	Yes	No	No	5-6	3-4	13	No	No	No	Strongly agree/agree	Very worried/somewhat worried	Very worried/somewhat worried	Not very worried/not worried at all	8-10	Disagree/strongly disagree	Strongly agree/agree	Disagree/strongly disagree	Yes	Not very hesitant/ not hesitant at all	Strongly agree/agree	Strongly agree/agree	8-10	Yes	Yes	Yes	Yes	Yes	Yes	No	No	Yes	Yes	Yes	No
＜35 years old	mother	Han	Married	Other areas	Bachelor's degree or above	Unemployed or others	<10,000	1	3-5	boy	Yes	Health or good	Only Shenzhen city	Yes	Yes	Yes	No	3-4	0-2	30	No	No	No	Disagree/strongly disagree	Very worried/somewhat worried	Uncertain	Very worried/somewhat worried	8-10	Disagree/strongly disagree	Uncertain	Uncertain	Yes	Not very hesitant/ not hesitant at all	Strongly agree/agree	Strongly agree/agree	8-10	No	Yes	Yes	No	Yes	Yes	No	No	Yes	No	No	No
≥35 years old	mother	Han	Married	Other areas	Bachelor's degree or above	Employees of enterprises or public institutions	<10,000	1	3-5	girl	Yes	Health or good	Only Shenzhen city	Yes	No	No	No	3-4	3-4	50	Yes	No	No	Uncertain	Very worried/somewhat worried	Very worried/somewhat worried	Very worried/somewhat worried	6-7	Uncertain	Uncertain	Uncertain	Uncertain	Very hesitant/ somewhat hesitant	Strongly agree/agree	Strongly agree/agree	6-7	Yes	No	Yes	Yes	No	No	No	No	Yes	Yes	Yes	No
＜35 years old	mother	Han	Married	Shenzhen	Bachelor's degree or above	Employees of enterprises or public institutions	10,000-30,000	1	3-5	boy	No	Health or good	Both Shenzhen city and other cities	Yes	No	No	No	5-6	3-4	30	No	Yes	Yes	Uncertain	Very worried/somewhat worried	Uncertain	Not very worried/not worried at all	6-7	Disagree/strongly disagree	Strongly agree/agree	Disagree/strongly disagree	Yes	Not very hesitant/ not hesitant at all	Strongly agree/agree	Strongly agree/agree	8-10	Yes	Yes	Yes	Yes	Yes	Yes	No	No	Yes	Yes	Yes	No
＜35 years old	mother	Han	Married	Other areas	Bachelor's degree or above	Employees of enterprises or public institutions	≥30,000	1	3-5	girl	Yes	Health or good	Only Shenzhen city	Yes	No	No	No	5-6	3-4	50	Yes	No	No	Uncertain	Very worried/somewhat worried	Very worried/somewhat worried	Very worried/somewhat worried	0-5	Disagree/strongly disagree	Uncertain	Uncertain	Uncertain	Very hesitant/ somewhat hesitant	Strongly agree/agree	Strongly agree/agree	6-7	Yes	Yes	Yes	Yes	Yes	No	No	No	Yes	Yes	Yes	No
＜35 years old	mother	Han	Married	Other areas	Bachelor's degree or above	Employees of enterprises or public institutions	10,000-30,000	1	<3	girl	Yes	Health or good	Only Shenzhen city	Yes	Yes	Yes	Yes	5-6	0-2	13	No	Yes	No	Strongly agree/agree	Very worried/somewhat worried	Not very worried/not worried at all	Not very worried/not worried at all	8-10	Disagree/strongly disagree	Strongly agree/agree	Disagree/strongly disagree	Yes	Not very hesitant/ not hesitant at all	Strongly agree/agree	Strongly agree/agree	8-10	Yes	Yes	Yes	Yes	Yes	Yes	No	No	Yes	Yes	No	No
＜35 years old	mother	Han	Married	Other areas	Bachelor's degree or above	Employees of enterprises or public institutions	10,000-30,000	1	3-5	girl	Yes	Health or good	Only Shenzhen city	Yes	No	Yes	No	5-6	0-2	27	No	No	No	Uncertain	Not very worried/not worried at all	Very worried/somewhat worried	Uncertain	8-10	Uncertain	Strongly agree/agree	Disagree/strongly disagree	Uncertain	Very hesitant/ somewhat hesitant	Strongly agree/agree	Strongly agree/agree	8-10	Yes	Yes	Yes	Yes	No	Yes	No	No	Yes	Yes	No	No
≥35 years old	father	Han	Married	Other areas	Bachelor's degree or above	Employees of enterprises or public institutions	10,000-30,000	1	3-5	boy	Yes	Health or good	Only Shenzhen city	Yes	No	Yes	No	5-6	3-4	7	No	Yes	No	Strongly agree/agree	Not very worried/not worried at all	Not very worried/not worried at all	Not very worried/not worried at all	8-10	Disagree/strongly disagree	Strongly agree/agree	Disagree/strongly disagree	Yes	Not very hesitant/ not hesitant at all	Strongly agree/agree	Strongly agree/agree	8-10	Yes	Yes	Yes	Yes	Yes	Yes	Yes	Yes	Yes	No	No	No
＜35 years old	mother	Han	Married	Other areas	Bachelor's degree or above	Employees of enterprises or public institutions	≥30,000	1	3-5	boy	Yes	Health or good	Only Shenzhen city	No	No	No	No	5-6	3-4	37	No	No	No	Uncertain	Very worried/somewhat worried	Uncertain	Uncertain	8-10	Disagree/strongly disagree	Uncertain	Uncertain	Uncertain	Uncertain	Uncertain	Uncertain	8-10	Yes	Yes	Yes	No	Yes	Yes	No	No	Yes	Yes	Yes	No
≥35 years old	father	Han	Married	Other areas	Bachelor's degree or above	Commercial and service sectors	≥30,000	1	3-5	girl	Yes	Health or good	Only Shenzhen city	Yes	No	No	No	3-4	0-2	40	No	No	No	Uncertain	Uncertain	Uncertain	Uncertain	6-7	Uncertain	Uncertain	Uncertain	Uncertain	Very hesitant/ somewhat hesitant	Strongly agree/agree	Uncertain	8-10	Yes	Yes	Yes	No	No	No	No	No	Yes	No	No	No
＜35 years old	mother	Han	Married	Other areas	Bachelor's degree or above	Employees of enterprises or public institutions	10,000-30,000	1	3-5	girl	Yes	Health or good	Both Shenzhen city and other cities	Yes	Yes	No	Yes	5-6	0-2	39	No	Yes	Not sure	Uncertain	Very worried/somewhat worried	Very worried/somewhat worried	Very worried/somewhat worried	8-10	Disagree/strongly disagree	Strongly agree/agree	Disagree/strongly disagree	Yes	Very hesitant/ somewhat hesitant	Strongly agree/agree	Strongly agree/agree	8-10	Yes	Yes	Yes	Yes	Yes	Yes	No	No	Yes	Yes	Yes	No
≥35 years old	mother	Han	Others	Shenzhen	High school or lower	Employees of enterprises or public institutions	≥30,000	1	3-5	boy	Yes	Health or good	Both Shenzhen city and other cities	Yes	No	Yes	No	3-4	3-4	20	No	Yes	Yes	Strongly agree/agree	Not very worried/not worried at all	Not very worried/not worried at all	Not very worried/not worried at all	8-10	Disagree/strongly disagree	Disagree/strongly disagree	Disagree/strongly disagree	Yes	Not very hesitant/ not hesitant at all	Strongly agree/agree	Strongly agree/agree	8-10	No	Yes	Yes	Yes	Yes	No	No	No	Yes	Yes	Yes	No
≥35 years old	mother	Han	Married	Shenzhen	Bachelor's degree or above	Employees of enterprises or public institutions	<10,000	1	3-5	girl	Yes	Health or good	Only Shenzhen city	Yes	No	Yes	No	3-4	0-2	37	No	Yes	Yes	Uncertain	Very worried/somewhat worried	Very worried/somewhat worried	Uncertain	8-10	Disagree/strongly disagree	Strongly agree/agree	Uncertain	Yes	Not very hesitant/ not hesitant at all	Strongly agree/agree	Strongly agree/agree	8-10	Yes	No	Yes	Yes	Yes	No	No	No	Yes	Yes	No	No
≥35 years old	mother	Han	Married	Other areas	Bachelor's degree or above	Employees of enterprises or public institutions	<10,000	1	3-5	boy	Yes	Health or good	Only Shenzhen city	No	No	No	No	5-6	3-4	33	No	Yes	No	Uncertain	Very worried/somewhat worried	Very worried/somewhat worried	Very worried/somewhat worried	8-10	Disagree/strongly disagree	Strongly agree/agree	Disagree/strongly disagree	Yes	Uncertain	Strongly agree/agree	Strongly agree/agree	8-10	No	Yes	Yes	Yes	Yes	Yes	No	No	Yes	Yes	Yes	Yes
≥35 years old	mother	Han	Married	Other areas	Bachelor's degree or above	Employees of enterprises or public institutions	≥30,000	1	3-5	girl	Yes	Health or good	Only Shenzhen city	Yes	No	No	No	5-6	0-2	33	No	No	No	Uncertain	Very worried/somewhat worried	Very worried/somewhat worried	Very worried/somewhat worried	8-10	Disagree/strongly disagree	Strongly agree/agree	Uncertain	Yes	Very hesitant/ somewhat hesitant	Strongly agree/agree	Strongly agree/agree	8-10	Yes	Yes	Yes	Yes	Yes	Yes	No	No	Yes	Yes	No	No
≥35 years old	mother	Han	Married	Other areas	Bachelor's degree or above	Employees of enterprises or public institutions	≥30,000	1	3-5	girl	Yes	Health or good	Only Shenzhen city	No	No	No	No	5-6	3-4	27	No	No	No	Uncertain	Very worried/somewhat worried	Very worried/somewhat worried	Not very worried/not worried at all	8-10	Disagree/strongly disagree	Strongly agree/agree	Uncertain	Yes	Very hesitant/ somewhat hesitant	Strongly agree/agree	Strongly agree/agree	8-10	Yes	Yes	Yes	Yes	Yes	Yes	No	No	Yes	Yes	Yes	No
＜35 years old	father	Han	Married	Shenzhen	High school or lower	Commercial and service sectors	≥30,000	1	3-5	boy	Yes	Health or good	Both Shenzhen city and other cities	No	No	Yes	No	5-6	3-4	33	No	Yes	No	Strongly agree/agree	Very worried/somewhat worried	Very worried/somewhat worried	Very worried/somewhat worried	8-10	Disagree/strongly disagree	Strongly agree/agree	Strongly agree/agree	Yes	Not very hesitant/ not hesitant at all	Strongly agree/agree	Strongly agree/agree	8-10	Yes	Yes	Yes	Yes	Yes	Yes	No	No	Yes	Yes	Yes	No
＜35 years old	mother	Han	Married	Shenzhen	Bachelor's degree or above	Employees of enterprises or public institutions	10,000-30,000	1	3-5	boy	Yes	Health or good	Both Shenzhen city and other cities	Yes	No	No	No	3-4	0-2	50	Yes	Not sure	No	Uncertain	Uncertain	Uncertain	Uncertain	0-5	Uncertain	Uncertain	Uncertain	No	Very hesitant/ somewhat hesitant	Uncertain	Strongly agree/agree	8-10	Yes	No	Yes	Yes	No	Yes	No	No	Yes	No	No	No
＜35 years old	mother	Han	Married	Shenzhen	Bachelor's degree or above	Employees of enterprises or public institutions	10,000-30,000	2	<3	girl	Yes	Health or good	Only Shenzhen city	Yes	Yes	Yes	No	5-6	3-4	13	No	No	No	Uncertain	Very worried/somewhat worried	Not very worried/not worried at all	Not very worried/not worried at all	8-10	Disagree/strongly disagree	Strongly agree/agree	Uncertain	Yes	Not very hesitant/ not hesitant at all	Strongly agree/agree	Strongly agree/agree	8-10	Yes	Yes	Yes	Yes	Yes	Yes	No	No	Yes	Yes	Yes	Yes
＜35 years old	mother	Han	Married	Other areas	Bachelor's degree or above	Employees of enterprises or public institutions	<10,000	1	3-5	boy	Yes	Health or good	Only Shenzhen city	No	No	No	No	5-6	3-4	27	No	No	No	Uncertain	Very worried/somewhat worried	Very worried/somewhat worried	Not very worried/not worried at all	8-10	Disagree/strongly disagree	Uncertain	Disagree/strongly disagree	Yes	Not very hesitant/ not hesitant at all	Strongly agree/agree	Uncertain	6-7	Yes	Yes	Yes	Yes	Yes	Yes	No	No	Yes	Yes	Yes	Yes
≥35 years old	mother	Han	Married	Shenzhen	Bachelor's degree or above	Employees of enterprises or public institutions	<10,000	2	3-5	girl	Yes	Health or good	Only Shenzhen city	Yes	Yes	No	No	5-6	3-4	29	No	Not sure	No	Disagree/strongly disagree	Very worried/somewhat worried	Very worried/somewhat worried	Uncertain	8-10	Disagree/strongly disagree	Strongly agree/agree	Uncertain	Yes	Not very hesitant/ not hesitant at all	Strongly agree/agree	Strongly agree/agree	8-10	Yes	Yes	Yes	Yes	Yes	Yes	No	No	Yes	Yes	Yes	Yes
≥35 years old	mother	Han	Married	Other areas	Bachelor's degree or above	Unemployed or others	<10,000	1	3-5	boy	Yes	General or weak	Both Shenzhen city and other cities	No	No	Yes	No	5-6	3-4	57	Yes	Yes	Yes	Disagree/strongly disagree	Very worried/somewhat worried	Very worried/somewhat worried	Very worried/somewhat worried	8-10	Strongly agree/agree	Disagree/strongly disagree	Uncertain	Yes	Not very hesitant/ not hesitant at all	Strongly agree/agree	Strongly agree/agree	8-10	Yes	Yes	Yes	Yes	No	Yes	No	No	Yes	Yes	Yes	No
≥35 years old	mother	Han	Married	Shenzhen	High school or lower	Unemployed or others	<10,000	2	3-5	boy	Yes	Health or good	Only Shenzhen city	Yes	No	No	No	5-6	3-4	43	No	No	No	Uncertain	Very worried/somewhat worried	Very worried/somewhat worried	Very worried/somewhat worried	8-10	Disagree/strongly disagree	Strongly agree/agree	Strongly agree/agree	Uncertain	Very hesitant/ somewhat hesitant	Uncertain	Strongly agree/agree	8-10	No	Yes	Yes	Yes	Yes	Yes	No	No	Yes	Yes	Yes	Yes
＜35 years old	mother	Han	Married	Other areas	Bachelor's degree or above	Employees of enterprises or public institutions	10,000-30,000	1	3-5	girl	Yes	Health or good	Only Shenzhen city	Yes	Yes	No	No	5-6	0-2	27	No	Yes	No	Uncertain	Very worried/somewhat worried	Very worried/somewhat worried	Not very worried/not worried at all	8-10	Disagree/strongly disagree	Strongly agree/agree	Disagree/strongly disagree	Yes	Not very hesitant/ not hesitant at all	Strongly agree/agree	Uncertain	8-10	Yes	Yes	Yes	Yes	Yes	No	No	No	No	Yes	Yes	No
[truncated: 17,173 more rows]
